# Supplementary material for: {4-Amino-N′-[(2-oxidonaphthalen-1-yl)methyl­idene]benzohydrazidato}di­methyl­tin(IV)
Source: Acta Crystallogr Sect E Struct Rep Online. 2014 Jun 25;70(Pt 7):m283. doi: 10.1107/S1600536814014652 (PMC4120628; doi:10.1107/S1600536814014652)
Supplement: Supplementary file 1 [file e-70-0m283-sup1.cif]

##############################################################################
#                                                                            #
# This CIF contains the data in a paper accepted for publication in          #
# Acta Crystallographica Section E. It conforms to the requirements of       #
# Notes for Authors for Acta Crystallographica Section E, and has been       #
# peer reviewed under the auspices of the IUCr Commission on Journals.       #
#                                                                            #
# Full details of the Crystallographic Information File format               #
# are given in the paper "The Crystallographic Information File (CIF):       #
# a New Standard Archive File for Crystallography" by S. R. Hall, F. H.      #
# Allen and I. D. Brown [Acta Cryst. (1991), A47, 655-685].                  #
#                                                                            #
# The current version of the core CIF dictionary is obtainable from          #
# ftp://ftp.iucr.org/pub/cif_core.dic.                                       #
#                                                                            #
# Software is freely available for graphical display of the structure(s)     #
# in this CIF. For information consult the CIF software page                 #
# http://www.iucr.org/resources/cif/software.                                #
#                                                                            #
# This file may be used for bona fide research purposes within the           #
# scientific community so long as proper attribution is given to the journal # 
# article from which it was obtained.                                        #
#                                                                            #
##############################################################################
data_I
_database_code_depnum_ccdc_archive 'CCDC 1009501'
_audit_creation_method     SHELXL-97
_journal_date_recd_electronic     2014-06-10
_journal_date_accepted     2014-06-21
_journal_name_full     'Acta Crystallographica, Section E'
_journal_year     2014
_journal_volume     70
_journal_issue      7
_journal_page_first     m283
_journal_page_last     m283
_journal_paper_category     QM
_journal_paper_doi     10.1107/S1600536814014652
_journal_coeditor_code     CV5466
_publ_contact_author_name     'Jichun Cui'
_publ_contact_author_address
;
  College of Chemistry and Chemical Engineering
  Liaocheng University
  Shandong 252059
  People's Republic of China
;
_publ_contact_author_email     jchcui@163.com
_publ_contact_author_fax     '86 635 8230602'
_publ_contact_author_phone     '86 635 8230602'
_publ_section_title
;\
{4-Amino-<i>N</i>'-[(2-oxidonaphthalen-1-yl)methylidene]benzohydrazidato}\
dimethyltin(IV)
;
loop_
    _publ_author_name
    _publ_author_address
    'Miao Cheng'
;
  College of Chemistry and Chemical Engineering
  Liaocheng University
  Shandong 252059
  People's Republic of China
;
    'Yuhong Zhao'
;
  College of Chemistry and Chemical Engineering
  Liaocheng University
  Shandong 252059
  People's Republic of China
;
    'Tiantian Dong'
;
  College of Chemistry and Chemical Engineering
  Liaocheng University
  Shandong 252059
  People's Republic of China
;
    'Jichun Cui'
;
  College of Chemistry and Chemical Engineering
  Liaocheng University
  Shandong 252059
  People's Republic of China
;
_chemical_name_systematic
;\
{4-Amino-<i>N</i>'-[(2-oxidonaphthalen-1-\
yl)methylidene]benzohydrazidato}dimethyltin(IV)
;
_chemical_name_common     ?
_chemical_formula_moiety     'C20 H19 N3 O2 Sn'
_chemical_formula_sum     'C20 H19 N3 O2 Sn'
_chemical_formula_iupac     '[Sn (C H3)2 (C18 H13 N3 O2)]'
_chemical_formula_weight     452.07
_chemical_melting_point     ?
_symmetry_cell_setting     orthorhombic
_symmetry_space_group_name_H-M     'P b c a'
loop_
    _symmetry_equiv_pos_as_xyz
    'x, y, z'
    '-x+1/2, -y, z+1/2'
    '-x, y+1/2, -z+1/2'
    'x+1/2, -y+1/2, -z'
    '-x, -y, -z'
    'x-1/2, y, -z-1/2'
    'x, -y-1/2, z-1/2'
    '-x-1/2, y-1/2, z'
_cell_length_a     8.3545(7)
_cell_length_b     12.9503(11)
_cell_length_c     34.291(2)
_cell_angle_alpha     90.00
_cell_angle_beta     90.00
_cell_angle_gamma     90.00
_cell_volume     3710.1(5)
_cell_formula_units_Z     8
_cell_measurement_reflns_used     1667
_cell_measurement_theta_min     2.7065
_cell_measurement_theta_max     28.3661
_cell_measurement_temperature     293(2)
_exptl_crystal_description     block
_exptl_crystal_colour     orange
_exptl_crystal_size_max     0.35
_exptl_crystal_size_mid     0.20
_exptl_crystal_size_min     0.15
_exptl_crystal_density_diffrn     1.619
_exptl_crystal_density_meas     ?
_exptl_crystal_density_method     'not measured'
_exptl_crystal_F_000     1808
_exptl_absorpt_coefficient_mu     1.396
_exptl_absorpt_correction_type     multi-scan
_exptl_absorpt_process_details     '(SADABS; Bruker, 2007)'
_exptl_absorpt_correction_T_min     0.6407
_exptl_absorpt_correction_T_max     0.8179
_exptl_special_details
;
;
_diffrn_ambient_temperature     293(2)
_diffrn_radiation_type     MoK\a
_diffrn_radiation_wavelength     0.71073
_diffrn_radiation_source     'fine-focus sealed tube'
_diffrn_radiation_monochromator     graphite
_diffrn_measurement_device_type     'Bruker SMART 1000'
_diffrn_measurement_method     'phi and omega scans'
_diffrn_detector_area_resol_mean     ?
_diffrn_reflns_number     8234
_diffrn_reflns_av_R_equivalents     0.0552
_diffrn_reflns_av_sigmaI/netI     0.0694
_diffrn_reflns_theta_min     2.71
_diffrn_reflns_theta_max     25.02
_diffrn_reflns_theta_full     25.02
_diffrn_measured_fraction_theta_max     0.999
_diffrn_measured_fraction_theta_full     0.999
_diffrn_reflns_limit_h_min     -9
_diffrn_reflns_limit_h_max     4
_diffrn_reflns_limit_k_min     -8
_diffrn_reflns_limit_k_max     15
_diffrn_reflns_limit_l_min     -33
_diffrn_reflns_limit_l_max     40
_diffrn_standards_number     ?
_diffrn_standards_interval_count     ?
_diffrn_standards_interval_time     ?
_diffrn_standards_decay_%     ?
_reflns_number_total     3265
_reflns_number_gt     2382
_reflns_threshold_expression     I>2sigma(I)
_refine_ls_structure_factor_coef     Fsqd
_refine_ls_matrix_type     full
_refine_ls_R_factor_all     0.0765
_refine_ls_R_factor_gt     0.0515
_refine_ls_wR_factor_gt     0.1059
_refine_ls_wR_factor_ref     0.1210
_refine_ls_goodness_of_fit_ref     1.136
_refine_ls_restrained_S_all     1.136
_refine_ls_number_reflns     3265
_refine_ls_number_parameters     237
_refine_ls_number_restraints     0
_refine_ls_hydrogen_treatment     constr
_refine_ls_weighting_scheme     calc
_refine_ls_weighting_details
         'calc w=1/[\s^2^(Fo^2^)+(0.0340P)^2^+1.7722P] where P=(Fo^2^+2Fc^2^)/3'
_atom_sites_solution_hydrogens     geom
_atom_sites_solution_primary     direct
_atom_sites_solution_secondary     difmap
_refine_ls_shift/su_max     0.000
_refine_ls_shift/su_mean     0.000
_refine_diff_density_max     0.489
_refine_diff_density_min     -1.274
_refine_ls_extinction_method     none
_refine_ls_extinction_coef     ?
loop_
    _atom_type_symbol
    _atom_type_description
    _atom_type_scat_dispersion_real
    _atom_type_scat_dispersion_imag
    _atom_type_scat_source
    'C' 'C' 0.0033 0.0016
                         'International Tables Vol C Tables 4.2.6.8 and 6.1.1.4'
    'H' 'H' 0.0000 0.0000
                         'International Tables Vol C Tables 4.2.6.8 and 6.1.1.4'
    'O' 'O' 0.0106 0.0060
                         'International Tables Vol C Tables 4.2.6.8 and 6.1.1.4'
    'N' 'N' 0.0061 0.0033
                         'International Tables Vol C Tables 4.2.6.8 and 6.1.1.4'
    'Sn' 'Sn' -0.6537 1.4246
                         'International Tables Vol C Tables 4.2.6.8 and 6.1.1.4'
_computing_data_collection     'SMART (Bruker, 2007)'
_computing_cell_refinement     'SAINT (Bruker, 2007)'
_computing_data_reduction     'SAINT (Bruker, 2007)'
_computing_structure_solution     'SHELXS97 (Sheldrick, 2008)'
_computing_structure_refinement     'SHELXL97 (Sheldrick, 2008)'
_computing_molecular_graphics     'PLATON (Spek, 2009)'
_computing_publication_material     'SHELXTL (Sheldrick, 2008)'
loop_
    _atom_site_type_symbol
    _atom_site_label
    _atom_site_fract_x
    _atom_site_fract_y
    _atom_site_fract_z
    _atom_site_U_iso_or_equiv
    _atom_site_adp_type
    _atom_site_calc_flag
    _atom_site_refinement_flags
    _atom_site_occupancy
    _atom_site_symmetry_multiplicity
    _atom_site_disorder_assembly
    _atom_site_disorder_group
    Sn Sn1 0.22653(5) 0.82846(3) 0.350360(13) 0.03635(18) Uani d . 1 1 . .
    C C1 0.6096(7) 1.0398(4) 0.31885(17) 0.0282(13) Uani d . 1 1 . .
    C C2 0.6565(7) 1.1338(4) 0.33421(18) 0.0333(14) Uani d . 1 1 . .
    H H2 0.6144 1.1553 0.3580 0.040 Uiso calc R 1 1 . .
    C C3 0.7651(7) 1.1966(5) 0.3149(2) 0.0357(16) Uani d . 1 1 . .
    H H3 0.7940 1.2599 0.3256 0.043 Uiso calc R 1 1 . .
    C C4 0.8311(7) 1.1654(5) 0.27934(19) 0.0346(14) Uani d . 1 1 . .
    C C5 0.7822(7) 1.0706(5) 0.26347(19) 0.0361(15) Uani d . 1 1 . .
    H H5 0.8241 1.0488 0.2397 0.043 Uiso calc R 1 1 . .
    C C6 0.6718(7) 1.0092(4) 0.28297(18) 0.0326(14) Uani d . 1 1 . .
    H H6 0.6391 0.9471 0.2720 0.039 Uiso calc R 1 1 . .
    C C7 0.4895(7) 0.9742(5) 0.33911(19) 0.0337(15) Uani d . 1 1 . .
    C C8 0.3081(8) 0.9472(4) 0.4283(2) 0.0358(15) Uani d . 1 1 . .
    H H8 0.3624 1.0011 0.4404 0.043 Uiso calc R 1 1 . .
    C C9 0.1988(7) 0.8916(5) 0.45182(18) 0.0331(15) Uani d . 1 1 . .
    C C10 0.1039(7) 0.8101(4) 0.43669(19) 0.0365(15) Uani d . 1 1 . .
    C C18 0.1849(7) 0.9175(5) 0.4931(2) 0.0366(15) Uani d . 1 1 . .
    C C11 0.0086(9) 0.7509(5) 0.4619(2) 0.052(2) Uani d . 1 1 . .
    H H11 -0.0513 0.6962 0.4521 0.062 Uiso calc R 1 1 . .
    C C12 0.0036(9) 0.7732(6) 0.5005(2) 0.057(2) Uani d . 1 1 . .
    H H12 -0.0591 0.7321 0.5167 0.069 Uiso calc R 1 1 . .
    C C13 0.0892(8) 0.8557(5) 0.5173(2) 0.0456(18) Uani d . 1 1 . .
    C C14 0.0800(10) 0.8798(7) 0.5574(2) 0.065(2) Uani d . 1 1 . .
    H H14 0.0174 0.8382 0.5734 0.078 Uiso calc R 1 1 . .
    C C15 0.1576(10) 0.9600(7) 0.5734(2) 0.067(2) Uani d . 1 1 . .
    H H15 0.1495 0.9737 0.5999 0.081 Uiso calc R 1 1 . .
    C C16 0.2504(9) 1.0222(7) 0.5491(2) 0.058(2) Uani d . 1 1 . .
    H H16 0.3037 1.0788 0.5596 0.070 Uiso calc R 1 1 . .
    C C17 0.2644(8) 1.0012(6) 0.5102(2) 0.0485(19) Uani d . 1 1 . .
    H H17 0.3282 1.0435 0.4948 0.058 Uiso calc R 1 1 . .
    C C19 0.0383(9) 0.9080(5) 0.3224(2) 0.057(2) Uani d . 1 1 . .
    H H19A -0.0545 0.9080 0.3389 0.085 Uiso calc R 1 1 . .
    H H19B 0.0132 0.8742 0.2982 0.085 Uiso calc R 1 1 . .
    H H19C 0.0705 0.9778 0.3173 0.085 Uiso calc R 1 1 . .
    C C20 0.3138(9) 0.6763(5) 0.3414(2) 0.056(2) Uani d . 1 1 . .
    H H20A 0.2512 0.6286 0.3564 0.084 Uiso calc R 1 1 . .
    H H20B 0.4237 0.6726 0.3495 0.084 Uiso calc R 1 1 . .
    H H20C 0.3059 0.6590 0.3142 0.084 Uiso calc R 1 1 . .
    N N1 0.4605(6) 0.9964(3) 0.37632(14) 0.0331(12) Uani d . 1 1 . .
    N N2 0.3417(6) 0.9318(3) 0.39137(15) 0.0323(12) Uani d . 1 1 . .
    N N3 0.9344(7) 1.2295(4) 0.25953(17) 0.0493(15) Uani d . 1 1 . .
    H H3A 0.9585 1.2890 0.2690 0.059 Uiso calc R 1 1 . .
    H H3B 0.9749 1.2101 0.2377 0.059 Uiso calc R 1 1 . .
    O O1 0.4219(5) 0.9000(3) 0.31939(12) 0.0393(11) Uani d . 1 1 . .
    O O2 0.0996(6) 0.7846(4) 0.39985(14) 0.0609(15) Uani d . 1 1 . .
loop_
    _atom_site_aniso_label
    _atom_site_aniso_U_11
    _atom_site_aniso_U_22
    _atom_site_aniso_U_33
    _atom_site_aniso_U_12
    _atom_site_aniso_U_13
    _atom_site_aniso_U_23
    Sn1 0.0369(3) 0.0357(3) 0.0364(3) -0.00536(19) 0.0007(2) -0.0002(2)
    C1 0.029(3) 0.032(3) 0.023(3) 0.000(3) 0.002(3) 0.004(3)
    C2 0.032(3) 0.040(3) 0.027(3) 0.003(3) 0.004(3) -0.005(3)
    C3 0.041(3) 0.030(3) 0.036(4) -0.002(3) 0.007(3) 0.003(3)
    C4 0.024(3) 0.039(3) 0.041(4) 0.004(3) -0.002(3) 0.002(3)
    C5 0.034(3) 0.048(4) 0.026(3) 0.003(3) 0.004(3) 0.004(3)
    C6 0.032(3) 0.033(3) 0.033(4) -0.002(3) -0.003(3) 0.003(3)
    C7 0.026(3) 0.035(3) 0.040(4) 0.007(3) -0.002(3) 0.006(3)
    C8 0.043(3) 0.027(3) 0.037(4) -0.004(3) -0.003(3) 0.009(3)
    C9 0.036(3) 0.039(3) 0.024(3) -0.001(3) 0.001(3) 0.007(3)
    C10 0.032(3) 0.039(3) 0.039(4) -0.003(3) 0.005(3) 0.007(3)
    C18 0.033(3) 0.038(4) 0.038(4) 0.009(3) -0.001(3) 0.006(3)
    C11 0.054(4) 0.043(4) 0.057(6) -0.014(4) 0.008(4) 0.005(4)
    C12 0.048(4) 0.064(5) 0.060(6) -0.006(4) 0.018(4) 0.026(4)
    C13 0.039(4) 0.062(5) 0.036(4) 0.009(3) 0.005(4) 0.013(4)
    C14 0.053(5) 0.086(6) 0.055(6) 0.010(5) 0.017(5) 0.018(5)
    C15 0.073(6) 0.097(7) 0.032(4) 0.015(5) 0.006(5) -0.005(5)
    C16 0.059(5) 0.071(5) 0.044(5) 0.014(4) -0.010(4) -0.013(4)
    C17 0.052(4) 0.054(4) 0.039(4) 0.005(3) 0.001(4) 0.000(4)
    C19 0.053(4) 0.052(4) 0.066(5) 0.001(4) -0.010(4) 0.007(4)
    C20 0.055(4) 0.038(4) 0.075(6) 0.002(4) 0.005(4) -0.004(4)
    N1 0.035(3) 0.041(3) 0.023(3) -0.013(2) 0.000(3) 0.005(2)
    N2 0.030(3) 0.037(3) 0.030(3) -0.007(2) 0.002(3) 0.004(2)
    N3 0.050(3) 0.043(3) 0.054(4) -0.004(3) 0.020(3) 0.006(3)
    O1 0.048(2) 0.037(2) 0.033(3) -0.014(2) 0.006(2) -0.005(2)
    O2 0.075(4) 0.065(3) 0.043(3) -0.039(3) 0.012(3) -0.001(3)
loop_
    _geom_bond_atom_site_label_1
    _geom_bond_atom_site_label_2
    _geom_bond_site_symmetry_2
    _geom_bond_distance
    _geom_bond_publ_flag
    Sn1 O2 . 2.080(5) ?
    Sn1 C19 . 2.110(7) ?
    Sn1 C20 . 2.123(6) ?
    Sn1 O1 . 2.157(4) ?
    Sn1 N2 . 2.167(5) ?
    C1 C2 . 1.383(8) ?
    C1 C6 . 1.393(8) ?
    C1 C7 . 1.487(8) ?
    C2 C3 . 1.388(8) ?
    C2 H2 . 0.9300 ?
    C3 C4 . 1.397(9) ?
    C3 H3 . 0.9300 ?
    C4 N3 . 1.377(8) ?
    C4 C5 . 1.403(8) ?
    C5 C6 . 1.389(8) ?
    C5 H5 . 0.9300 ?
    C6 H6 . 0.9300 ?
    C7 O1 . 1.304(7) ?
    C7 N1 . 1.330(8) ?
    C8 N2 . 1.311(8) ?
    C8 C9 . 1.416(8) ?
    C8 H8 . 0.9300 ?
    C9 C10 . 1.418(8) ?
    C9 C18 . 1.458(9) ?
    C10 O2 . 1.306(7) ?
    C10 C11 . 1.403(9) ?
    C18 C17 . 1.401(9) ?
    C18 C13 . 1.402(9) ?
    C11 C12 . 1.356(10) ?
    C11 H11 . 0.9300 ?
    C12 C13 . 1.409(10) ?
    C12 H12 . 0.9300 ?
    C13 C14 . 1.412(10) ?
    C14 C15 . 1.342(11) ?
    C14 H14 . 0.9300 ?
    C15 C16 . 1.394(11) ?
    C15 H15 . 0.9300 ?
    C16 C17 . 1.366(10) ?
    C16 H16 . 0.9300 ?
    C17 H17 . 0.9300 ?
    C19 H19A . 0.9600 ?
    C19 H19B . 0.9600 ?
    C19 H19C . 0.9600 ?
    C20 H20A . 0.9600 ?
    C20 H20B . 0.9600 ?
    C20 H20C . 0.9600 ?
    N1 N2 . 1.397(6) ?
    N3 H3A . 0.8600 ?
    N3 H3B . 0.8600 ?
loop_
    _geom_angle_atom_site_label_1
    _geom_angle_atom_site_label_2
    _geom_angle_atom_site_label_3
    _geom_angle_site_symmetry_1
    _geom_angle_site_symmetry_3
    _geom_angle
    _geom_angle_publ_flag
    O2 Sn1 C19 . . 97.1(3) ?
    O2 Sn1 C20 . . 92.3(3) ?
    C19 Sn1 C20 . . 130.0(3) ?
    O2 Sn1 O1 . . 154.81(18) ?
    C19 Sn1 O1 . . 97.5(2) ?
    C20 Sn1 O1 . . 93.9(2) ?
    O2 Sn1 N2 . . 82.28(18) ?
    C19 Sn1 N2 . . 108.9(2) ?
    C20 Sn1 N2 . . 121.0(2) ?
    O1 Sn1 N2 . . 73.63(17) ?
    C2 C1 C6 . . 118.8(5) ?
    C2 C1 C7 . . 121.0(5) ?
    C6 C1 C7 . . 120.1(5) ?
    C1 C2 C3 . . 121.3(6) ?
    C1 C2 H2 . . 119.4 ?
    C3 C2 H2 . . 119.4 ?
    C2 C3 C4 . . 120.3(6) ?
    C2 C3 H3 . . 119.8 ?
    C4 C3 H3 . . 119.8 ?
    N3 C4 C3 . . 120.2(6) ?
    N3 C4 C5 . . 121.2(6) ?
    C3 C4 C5 . . 118.5(6) ?
    C6 C5 C4 . . 120.4(6) ?
    C6 C5 H5 . . 119.8 ?
    C4 C5 H5 . . 119.8 ?
    C5 C6 C1 . . 120.7(6) ?
    C5 C6 H6 . . 119.7 ?
    C1 C6 H6 . . 119.7 ?
    O1 C7 N1 . . 125.3(5) ?
    O1 C7 C1 . . 118.1(5) ?
    N1 C7 C1 . . 116.6(5) ?
    N2 C8 C9 . . 127.7(6) ?
    N2 C8 H8 . . 116.2 ?
    C9 C8 H8 . . 116.2 ?
    C8 C9 C10 . . 122.0(6) ?
    C8 C9 C18 . . 119.2(6) ?
    C10 C9 C18 . . 118.8(6) ?
    O2 C10 C11 . . 116.2(6) ?
    O2 C10 C9 . . 123.9(6) ?
    C11 C10 C9 . . 119.9(6) ?
    C17 C18 C13 . . 117.6(7) ?
    C17 C18 C9 . . 123.2(6) ?
    C13 C18 C9 . . 119.2(6) ?
    C12 C11 C10 . . 120.2(7) ?
    C12 C11 H11 . . 119.9 ?
    C10 C11 H11 . . 119.9 ?
    C11 C12 C13 . . 122.9(7) ?
    C11 C12 H12 . . 118.5 ?
    C13 C12 H12 . . 118.5 ?
    C18 C13 C12 . . 118.8(7) ?
    C18 C13 C14 . . 118.8(7) ?
    C12 C13 C14 . . 122.5(7) ?
    C15 C14 C13 . . 122.9(8) ?
    C15 C14 H14 . . 118.5 ?
    C13 C14 H14 . . 118.5 ?
    C14 C15 C16 . . 118.1(7) ?
    C14 C15 H15 . . 120.9 ?
    C16 C15 H15 . . 120.9 ?
    C17 C16 C15 . . 121.0(8) ?
    C17 C16 H16 . . 119.5 ?
    C15 C16 H16 . . 119.5 ?
    C16 C17 C18 . . 121.6(8) ?
    C16 C17 H17 . . 119.2 ?
    C18 C17 H17 . . 119.2 ?
    Sn1 C19 H19A . . 109.5 ?
    Sn1 C19 H19B . . 109.5 ?
    H19A C19 H19B . . 109.5 ?
    Sn1 C19 H19C . . 109.5 ?
    H19A C19 H19C . . 109.5 ?
    H19B C19 H19C . . 109.5 ?
    Sn1 C20 H20A . . 109.5 ?
    Sn1 C20 H20B . . 109.5 ?
    H20A C20 H20B . . 109.5 ?
    Sn1 C20 H20C . . 109.5 ?
    H20A C20 H20C . . 109.5 ?
    H20B C20 H20C . . 109.5 ?
    C7 N1 N2 . . 110.8(5) ?
    C8 N2 N1 . . 114.7(5) ?
    C8 N2 Sn1 . . 128.7(4) ?
    N1 N2 Sn1 . . 116.5(4) ?
    C4 N3 H3A . . 120.0 ?
    C4 N3 H3B . . 120.0 ?
    H3A N3 H3B . . 120.0 ?
    C7 O1 Sn1 . . 112.9(4) ?
    C10 O2 Sn1 . . 134.9(4) ?
loop_
    _geom_hbond_atom_site_label_D
    _geom_hbond_atom_site_label_H
    _geom_hbond_atom_site_label_A
    _geom_hbond_site_symmetry_A
    _geom_hbond_distance_DH
    _geom_hbond_distance_HA
    _geom_hbond_distance_DA
    _geom_hbond_angle_DHA
    N3 H3A O1 8_765 0.86 2.46 3.245(7) 152
