# Supplementary material for: {4-Amino-N′-[(2-oxidonaphthalen-1-yl)methyl­idene]benzohydrazidato}di­methyl­tin(IV)
Source: Acta Crystallogr Sect E Struct Rep Online. 2014 Jun 25;70(Pt 7):m283. doi: 10.1107/S1600536814014652 (PMC4120628; doi:10.1107/S1600536814014652)
Supplement: Supplementary file 2 [file e-70-0m283-Isup2.hkl]

# 
# h,k,l, Fc-squared, Fo-squared, sigma(Fo-squared) and status flag 
# 
data_I
_shelx_title ' 130221d in Pbca' 
_shelx_refln_list_code          4 
_shelx_F_calc_maximum      399.39 
_exptl_crystal_F_000      1808.00 
_reflns_d_resolution_high  0.8403 
 
loop_ 
 _symmetry_equiv_pos_as_xyz 
 'x, y, z' 
 '-x+1/2, -y, z+1/2' 
 '-x, y+1/2, -z+1/2' 
 'x+1/2, -y+1/2, -z' 
 '-x, -y, -z' 
 'x-1/2, y, -z-1/2' 
 'x, -y-1/2, z-1/2' 
 '-x-1/2, y-1/2, z' 
 
_cell_length_a     8.3545 
_cell_length_b    12.9503 
_cell_length_c    34.2911 
_cell_angle_alpha  90.000 
_cell_angle_beta   90.000 
_cell_angle_gamma  90.000 
 
_shelx_F_squared_multiplier     1.000 
 
loop_ 
 _refln_index_h 
 _refln_index_k 
 _refln_index_l 
 _refln_F_squared_calc 
 _refln_F_squared_meas 
 _refln_F_squared_sigma 
 _refln_observed_status 
   2   0   0   116062.42   105219.13   1230.73 o 
   4   0   0    45486.53    46890.40   1188.94 o 
   6   0   0     8172.73     7712.99    602.40 o 
   8   0   0      528.31      315.61    145.56 o 
   2   1   0    47495.92    47068.43   1346.75 o 
   4   1   0     5449.27     6283.39    509.44 o 
   6   1   0    18669.84    18316.91    654.10 o 
   8   1   0    11799.13    12003.26    922.33 o 
   0   2   0     3906.70     3976.11    194.55 o 
   2   2   0      556.61      438.11     95.12 o 
   4   2   0    10172.63    10064.79    551.96 o 
   6   2   0     7551.31     7784.15    831.54 o 
   8   2   0      990.56     1128.44    209.32 o 
   2   3   0     7297.43     7749.01    471.25 o 
   4   3   0     2691.86     2962.21    181.26 o 
   6   3   0      505.52      658.62    118.01 o 
   8   3   0        2.71       77.94    107.22 o 
   0   4   0      501.10      482.05     72.06 o 
   2   4   0    23121.89    24944.71    929.54 o 
   4   4   0       17.56      174.88     93.67 o 
   6   4   0     1835.65     2246.74    402.08 o 
   8   4   0      603.71      315.13     87.65 o 
   2   5   0     4623.78     4528.89    164.94 o 
   4   5   0     7098.30     7983.92    664.37 o 
   6   5   0     5739.29     6024.08    552.68 o 
   8   5   0     5069.60     5528.47    410.10 o 
   0   6   0    60061.44    58227.95    676.94 o 
   2   6   0    71242.34    67612.57   1762.52 o 
   4   6   0    24877.45    24366.38    661.36 o 
   6   6   0     7414.53     7934.10    708.32 o 
   8   6   0     1405.74     1553.85    278.54 o 
   2   7   0     1419.44     1394.28    168.78 o 
   4   7   0     5566.95     5760.87    307.68 o 
   6   7   0     4199.47     4277.23    424.81 o 
   8   7   0     5721.13     5711.75    558.86 o 
   0   8   0    16960.75    16339.18    367.00 o 
   2   8   0    36180.43    36080.32   1152.19 o 
   4   8   0     4412.32     4556.11    402.70 o 
   6   8   0     2986.39     2910.19    351.48 o 
   8   8   0      527.95      375.11    166.80 o 
   2   9   0      472.88      690.90    119.44 o 
   4   9   0      791.31      929.56    168.10 o 
   6   9   0      612.69      724.75    182.92 o 
   8   9   0      203.22      555.32    207.76 o 
   0  10   0       23.92      354.04    125.83 o 
   2  10   0     1004.63     1145.71    167.10 o 
   4  10   0        0.79       -7.95     60.75 o 
   6  10   0      411.40      538.02    196.98 o 
   2  11   0      647.52      543.59    207.52 o 
   4  11   0     1311.12     1329.59    230.69 o 
   6  11   0     2601.67     2617.49    372.95 o 
   0  12   0    15873.33    15789.14   1212.00 o 
   2  12   0    10053.26    10579.94    682.65 o 
   4  12   0     6737.58     6995.30    841.63 o 
   6  12   0      418.65      639.87    275.26 o 
   2  13   0      811.91      654.42    171.32 o 
   4  13   0     3947.19     4251.37    690.31 o 
   0  14   0     4810.83     5871.21    808.48 o 
   2  14   0     2816.85     3024.95    580.78 o 
   4  14   0     2459.28     2489.39    523.85 o 
   2  15   0        2.37     -102.32    116.73 o 
   1   1   1      396.72      325.63     66.29 o 
   2   1   1      436.80      314.88     52.47 o 
   3   1   1     2662.48     2884.05    129.80 o 
   4   1   1     4620.61     4358.85    177.14 o 
   5   1   1      617.32      557.59     80.29 o 
   6   1   1      510.43      498.60     76.40 o 
   7   1   1     2455.55     2187.88    170.34 o 
   8   1   1     1427.51     1575.93    179.16 o 
   9   1   1      614.10      631.80    125.51 o 
   0   2   1    37568.14    36861.56    732.10 o 
   1   2   1   143578.77   140956.97   3250.49 o 
   2   2   1     7843.39     7181.43    896.39 o 
   3   2   1     1046.26      769.40     85.03 o 
   4   2   1    20577.31    20066.54    452.22 o 
   5   2   1     4262.46     4150.77    190.08 o 
   6   2   1     7069.27     6679.37    385.44 o 
   7   2   1      615.61      585.95    132.79 o 
   8   2   1      608.01      546.22    101.02 o 
   9   2   1       66.34       23.31     33.84 o 
   1   3   1    40056.51    44420.14    462.74 o 
   2   3   1     6953.09     5946.75    563.49 o 
   3   3   1     6131.65     5938.61    172.84 o 
   4   3   1    11071.16    11268.58    251.53 o 
   5   3   1     7047.90     7025.48    235.30 o 
   6   3   1    12394.23    12065.76    349.36 o 
   7   3   1     6813.78     7197.87    412.53 o 
   8   3   1     4650.93     4633.73    311.63 o 
   9   3   1     3288.84     3348.86    232.58 o 
   0   4   1    11113.40    10586.17    252.54 o 
   1   4   1    11714.84    11413.99    277.90 o 
   2   4   1    41802.14    41376.82    517.70 o 
   3   4   1     9952.30     9736.56    451.43 o 
   4   4   1    12670.57    11837.69    291.21 o 
   5   4   1    11959.50    12084.10    290.85 o 
   6   4   1     9740.58     9514.06    445.28 o 
   7   4   1     5785.79     5736.99    372.42 o 
   8   4   1     1807.59     1678.78    167.72 o 
   9   4   1      230.10      173.53     49.72 o 
   1   5   1      327.77      445.42     49.01 o 
   2   5   1     6854.79     6888.10    437.30 o 
   3   5   1     2348.06     2372.69    233.16 o 
   4   5   1     3765.86     4005.79    238.06 o 
   5   5   1       44.92       61.26     30.50 o 
   6   5   1      987.21      747.86    117.70 o 
   7   5   1      521.50      402.00     72.96 o 
   8   5   1     3745.35     3708.54    254.72 o 
   9   5   1      842.20      600.87    128.69 o 
   0   6   1      153.49      235.12     36.74 o 
   1   6   1     2023.62     1838.73    279.57 o 
   2   6   1      614.88      654.70    100.33 o 
   3   6   1      112.62      121.96     33.08 o 
   4   6   1      336.33      437.79     76.98 o 
   5   6   1        0.57       57.07     39.95 o 
   6   6   1       32.95       13.46     29.75 o 
   7   6   1      150.98       88.81     82.67 o 
   8   6   1      284.24      248.54     90.50 o 
   9   6   1      101.67       50.35     48.62 o 
   1   7   1      601.39      683.04     62.92 o 
   2   7   1     2273.17     2060.42    171.02 o 
   3   7   1     1326.40     1245.81     81.07 o 
   4   7   1     4817.09     4873.10    232.95 o 
   5   7   1       48.12      -17.16     81.59 o 
   6   7   1     1143.30     1021.68    169.39 o 
   7   7   1      570.06      559.84    117.24 o 
   8   7   1      507.52      677.46    144.27 o 
   0   8   1     3808.59     3392.43    118.52 o 
   1   8   1     2997.06     3007.84    142.11 o 
   2   8   1     9934.34     9406.89    589.50 o 
   3   8   1     3497.80     3699.52    341.69 o 
   4   8   1    13837.51    13405.93    553.44 o 
   5   8   1      982.55      877.76    144.65 o 
   6   8   1     1706.44     1879.45    202.10 o 
   7   8   1      181.28      115.52     46.39 o 
   8   8   1      456.58      254.70     86.19 o 
   1   9   1       26.74       32.97     16.22 o 
   2   9   1     1212.81     1233.75    118.86 o 
   3   9   1      591.95      439.20     75.85 o 
   4   9   1      139.98      111.06     36.43 o 
   5   9   1     1534.37     1328.37    155.26 o 
   6   9   1     4137.03     4252.74    308.88 o 
   7   9   1     1977.58     2249.00    241.31 o 
   8   9   1     3454.17     3423.47    315.05 o 
   0  10   1    15309.87    14812.78    567.54 o 
   1  10   1     8317.41     8413.93    311.66 o 
   2  10   1     9920.53     9965.31    350.56 o 
   3  10   1     7510.62     7049.08    328.59 o 
   4  10   1     2816.97     2826.78    222.72 o 
   5  10   1     2088.57     1829.38    193.13 o 
   6  10   1     2711.40     2611.90    247.42 o 
   7  10   1      461.99      379.16     68.64 o 
   1  11   1        3.03       11.79     33.28 o 
   2  11   1      212.96      227.25     57.76 o 
   3  11   1     2059.48     1856.89    279.88 o 
   4  11   1     1419.86     1253.12    151.20 o 
   5  11   1     1400.83     1341.55    162.07 o 
   6  11   1     2342.59     2267.25    233.82 o 
   0  12   1     2641.00     3456.83    663.65 o 
   1  12   1      291.84      493.13    101.87 o 
   2  12   1       24.12      109.14     77.61 o 
   3  12   1      200.28       75.42     69.66 o 
   4  12   1     1181.64     1209.78    279.32 o 
   5  12   1      678.65      728.24    215.12 o 
   6  12   1      709.16      339.23    321.37 o 
   1  13   1        4.69      -97.75     73.98 o 
   2  13   1       54.68      -13.20     42.31 o 
   3  13   1        0.15      -36.04     37.58 o 
   4  13   1      225.80      122.35    250.04 o 
   5  13   1      117.13       61.46    169.67 o 
   0  14   1     1953.23     2263.88    460.44 o 
   1  14   1      293.53      257.35     95.57 o 
   2  14   1      856.84     1095.90    243.74 o 
   3  14   1      331.27      664.18    173.82 o 
   4  14   1     1080.04     1384.24    203.41 o 
   1  15   1       93.98       -9.40    116.01 o 
   2  15   1      122.11       15.80     59.81 o 
   1   0   2   148216.14   125618.34   6798.58 o 
   2   0   2     7146.59     7270.56    330.02 o 
   3   0   2    26320.60    25258.56    724.89 o 
   4   0   2     1493.36     1260.45    135.49 o 
   5   0   2    30478.57    30143.04    810.64 o 
   6   0   2      874.97      889.18    141.11 o 
   7   0   2     1152.84      982.68    138.21 o 
   8   0   2        1.60      -26.72     41.57 o 
   9   0   2      171.30      -10.09     82.15 o 
   1   1   2     5138.39     5334.02    148.02 o 
   2   1   2     1696.19     2122.37     90.08 o 
   3   1   2     5782.86     6028.72    257.72 o 
   4   1   2     2233.52     2344.67    130.20 o 
   5   1   2     7605.11     7426.46    263.45 o 
   6   1   2     2937.30     2708.89    171.88 o 
   7   1   2     7147.53     7455.77    272.21 o 
   8   1   2      212.02      153.79     43.86 o 
   9   1   2     5789.62     5896.14    551.30 o 
   0   2   2     5280.12     6142.95    146.23 o 
   1   2   2    46639.34    49447.10    379.02 o 
   2   2   2    49004.88    49084.96    581.15 o 
   3   2   2    15647.76    17360.10    343.33 o 
   4   2   2     2361.97     2286.58    147.83 o 
   5   2   2     2569.26     2636.69    152.39 o 
   6   2   2     1477.39     1515.05    127.29 o 
   7   2   2     5622.56     5641.25    265.71 o 
   8   2   2      122.15       82.28     37.31 o 
   9   2   2        6.50       49.12     67.40 o 
   1   3   2     8692.35     9046.72    326.93 o 
   2   3   2     8634.54     8879.57    473.35 o 
   3   3   2      969.29      853.24     99.51 o 
   4   3   2      326.46      366.93     47.89 o 
   5   3   2       77.21      150.34     30.68 o 
   6   3   2       40.24        0.33     20.23 o 
   7   3   2        6.60       89.30     91.52 o 
   8   3   2       92.28       30.34     91.94 o 
   9   3   2       43.72       41.38     62.70 o 
   0   4   2     5204.28     4841.66    169.37 o 
   1   4   2    19657.47    19696.05    390.63 o 
   2   4   2     1453.26     1530.80    176.03 o 
   3   4   2    17551.28    16610.85    688.14 o 
   4   4   2     4656.21     4479.58    247.31 o 
   5   4   2     2526.68     2173.78    250.24 o 
   6   4   2        1.81       44.58     33.55 o 
   7   4   2      692.90      698.71    113.48 o 
   8   4   2      598.99      506.02    111.65 o 
   9   4   2       39.10       73.24     38.69 o 
   1   5   2     1357.31     1385.34     89.18 o 
   2   5   2       80.91      143.38     29.76 o 
   3   5   2    11764.42    12268.85    321.05 o 
   4   5   2     2653.92     3063.88    206.91 o 
   5   5   2    14337.90    14447.23    447.57 o 
   6   5   2      162.43       99.33     53.93 o 
   7   5   2     4068.53     4320.11    292.05 o 
   8   5   2       21.18      140.55     59.96 o 
   9   5   2     2069.68     2401.57    256.08 o 
   0   6   2     9175.20     9037.13    307.86 o 
   1   6   2    34163.57    32158.93    472.37 o 
   2   6   2     7791.52     7146.23    255.44 o 
   3   6   2    32062.57    31735.36    598.24 o 
   4   6   2     1804.11     1621.54    139.99 o 
   5   6   2    17029.18    17088.92    491.30 o 
   6   6   2     2183.03     2133.26    185.37 o 
   7   6   2     2604.96     3055.41    298.99 o 
   8   6   2        2.96      -27.80     77.87 o 
   9   6   2      209.85      224.72     61.04 o 
   1   7   2      156.36      178.59     31.21 o 
   2   7   2      582.40      475.57     94.43 o 
   3   7   2     3363.65     3052.27    114.14 o 
   4   7   2     2569.44     2617.37    167.01 o 
   5   7   2      509.25      504.45    110.05 o 
   6   7   2     1626.47     1437.15    195.36 o 
   7   7   2     8581.38     8313.66    515.85 o 
   8   7   2      363.14      200.67     55.12 o 
   0   8   2     4988.53     5075.93    170.15 o 
   1   8   2    26759.00    26800.56    647.16 o 
   2   8   2     2860.60     2705.41    267.76 o 
   3   8   2    10632.94    10811.43    457.41 o 
   4   8   2     4134.23     4031.83    297.98 o 
   5   8   2     1582.82     1358.81    184.23 o 
   6   8   2      943.05     1013.20    173.45 o 
   7   8   2     1021.53      774.96    157.65 o 
   8   8   2      516.74      385.41    105.67 o 
   1   9   2      114.77      107.73     20.88 o 
   2   9   2      109.68       77.00     26.30 o 
   3   9   2      609.09      623.76    120.19 o 
   4   9   2       17.86       22.57     77.67 o 
   5   9   2      225.76      216.73     74.52 o 
   6   9   2       65.69      -79.17     74.17 o 
   7   9   2      326.80      227.97    156.87 o 
   8   9   2        0.25      -92.61    204.89 o 
   0  10   2       10.44       28.04     87.12 o 
   1  10   2      451.94      509.66     88.40 o 
   2  10   2      883.50      872.47    116.82 o 
   3  10   2     4526.10     4497.55    267.58 o 
   4  10   2       24.66     -122.31     81.54 o 
   5  10   2        0.80       15.63     47.63 o 
   6  10   2       28.19       83.70     62.14 o 
   7  10   2        4.20       24.76     46.12 o 
   1  11   2      151.63      105.76     42.07 o 
   2  11   2     1254.08     1208.96    153.30 o 
   3  11   2        3.57       18.55     51.44 o 
   4  11   2      609.77      396.70     74.32 o 
   5  11   2     2406.78     2489.13    237.90 o 
   6  11   2      254.37      128.51     79.04 o 
   0  12   2     1332.39     1481.68    264.93 o 
   1  12   2    12698.86    12322.33    465.00 o 
   2  12   2     1169.18     1002.37    165.95 o 
   3  12   2     4828.21     5206.14    404.98 o 
   4  12   2      108.21      -34.40     62.01 o 
   5  12   2     2693.37     3225.05    424.78 o 
   6  12   2       69.31     -130.67    363.17 o 
   1  13   2       21.49      -24.61     97.35 o 
   2  13   2        0.31      -45.53     52.40 o 
   3  13   2     1437.45     1361.80    214.96 o 
   4  13   2       16.84      104.65     78.15 o 
   5  13   2     2459.63     2686.63    409.13 o 
   0  14   2      590.38      559.86    191.42 o 
   1  14   2     4520.04     4829.56    425.91 o 
   2  14   2      201.67      185.38     81.68 o 
   3  14   2     3727.74     4016.68    388.63 o 
   4  14   2       82.21      116.86     96.75 o 
   1  15   2       29.31       81.98     76.37 o 
   2  15   2        9.27     -107.05    268.05 o 
   1   1   3    21419.58    24037.65   1840.34 o 
   2   1   3     5590.24     6117.34    210.33 o 
   3   1   3      889.80      830.41     70.36 o 
   4   1   3      332.90      274.05     34.70 o 
   5   1   3     6553.03     6556.91    228.09 o 
   6   1   3      667.62      575.63     59.24 o 
   7   1   3     4277.39     4372.81    209.58 o 
   8   1   3     1804.04     1874.33    184.95 o 
   9   1   3     1462.25     1636.54    352.36 o 
   0   2   3    53946.73    56625.94    586.82 o 
   1   2   3    86696.83    86001.43    708.69 o 
   2   2   3    36205.32    38099.65    615.30 o 
   3   2   3    27167.22    23664.39    586.22 o 
   4   2   3     2967.64     3158.81    196.78 o 
   5   2   3    15783.90    16123.75    347.72 o 
   6   2   3       53.44       24.16     33.68 o 
   7   2   3     2736.48     2792.63    188.63 o 
   8   2   3       18.43      -54.72     42.28 o 
   9   2   3     1292.65     1238.55    166.51 o 
   1   3   3     6913.00     7325.74    129.17 o 
   2   3   3    31826.28    33189.50    437.85 o 
   3   3   3    11531.84    11335.63    371.83 o 
   4   3   3     4202.55     4461.09    213.37 o 
   5   3   3    25324.01    24715.16    505.22 o 
   6   3   3     2157.91     2342.68    153.36 o 
   7   3   3     8544.01     9332.48    413.31 o 
   8   3   3      288.05      239.62     54.19 o 
   9   3   3     4815.04     5459.08    364.02 o 
   0   4   3     7714.10     7247.13    384.06 o 
   1   4   3    56405.00    55817.44    630.89 o 
   2   4   3       18.71       35.07     11.60 o 
   3   4   3    71173.74    70515.60   1246.49 o 
   4   4   3      155.72      121.27     31.20 o 
   5   4   3    12103.32    12421.63    465.96 o 
   6   4   3     2914.18     2811.72    208.70 o 
   7   4   3     2554.52     2519.20    218.36 o 
   8   4   3      293.09      110.95     42.70 o 
   9   4   3      257.74      161.95     49.23 o 
   1   5   3      452.79      444.55     84.53 o 
   2   5   3     2177.27     2264.48    158.92 o 
   3   5   3    21747.41    22489.06    565.57 o 
   4   5   3      335.18      244.43     63.19 o 
   5   5   3     2991.22     3498.54    221.94 o 
   6   5   3       50.31       54.93     49.50 o 
   7   5   3     7141.54     7572.59    385.61 o 
   8   5   3      606.26      364.78     80.38 o 
   9   5   3     1090.45     1376.80    236.62 o 
   0   6   3    21214.78    21285.48    479.55 o 
   1   6   3     6570.76     6694.57    146.25 o 
   2   6   3        4.33       68.02     28.26 o 
   3   6   3     1873.72     1937.13    128.37 o 
   4   6   3        0.96       40.09     34.19 o 
   5   6   3     1943.86     2034.19    172.54 o 
   6   6   3     1089.45     1169.70    134.96 o 
   7   6   3     1099.32      967.58    164.91 o 
   8   6   3       14.62      -38.83     44.72 o 
   9   6   3      132.22       29.17     66.54 o 
   1   7   3      310.99      334.09     60.08 o 
   2   7   3      953.71      793.82    103.14 o 
   3   7   3     1929.95     1830.33    113.10 o 
   4   7   3     2492.50     2389.18    161.95 o 
   5   7   3     1744.77     1595.34    200.21 o 
   6   7   3        0.98       -8.66     55.09 o 
   7   7   3      571.77      863.41    187.38 o 
   8   7   3       71.85      -80.97    112.50 o 
   0   8   3      522.89      557.70    111.91 o 
   1   8   3    20456.56    21212.13    406.46 o 
   2   8   3     2406.99     2308.85    188.71 o 
   3   8   3    16355.26    16563.07    572.06 o 
   4   8   3     1619.26     1530.41    185.45 o 
   5   8   3     1401.37     1197.99    173.51 o 
   6   8   3       18.03      -27.06     97.23 o 
   7   8   3      269.68      162.62    107.05 o 
   8   8   3       29.60     -132.09    124.39 o 
   1   9   3     2608.60     2628.42    120.48 o 
   2   9   3        7.54      -15.92     29.78 o 
   3   9   3     4361.38     4351.94    302.47 o 
   4   9   3      468.11      339.54     77.45 o 
   5   9   3     9844.23    10168.57    538.48 o 
   6   9   3      846.91      747.28    140.14 o 
   7   9   3     4385.04     4662.47    349.65 o 
   8   9   3      132.02       74.81     78.42 o 
   0  10   3     2630.73     2586.22    229.52 o 
   1  10   3    14551.07    14710.91    395.06 o 
   2  10   3     3448.34     3441.21    191.55 o 
   3  10   3    13491.31    13280.69    457.83 o 
   4  10   3      562.69      545.75     93.14 o 
   5  10   3     5968.74     6109.26    359.94 o 
   6  10   3       90.45      -53.71     90.96 o 
   7  10   3     1908.15     1884.58    224.96 o 
   1  11   3      505.28      476.28     86.68 o 
   2  11   3      226.45      130.36     66.76 o 
   3  11   3     1067.20     1002.41    198.71 o 
   4  11   3      703.17      486.56     86.12 o 
   5  11   3     2092.37     2218.54    220.34 o 
   6  11   3      154.09       35.85    132.71 o 
   0  12   3       10.76       24.25     63.72 o 
   1  12   3     1715.73     1806.32    254.40 o 
   2  12   3      169.20       72.04     61.87 o 
   3  12   3      762.53      880.41    164.62 o 
   4  12   3      231.85       71.63     71.36 o 
   5  12   3     2102.63     2215.47    393.97 o 
   6  12   3      105.90       12.09    273.10 o 
   1  13   3       37.51       14.94     42.09 o 
   2  13   3        0.03       18.91     41.39 o 
   3  13   3       56.83       27.87     73.89 o 
   4  13   3       23.39      -77.82    155.64 o 
   5  13   3        0.63      219.26    150.80 o 
   0  14   3      283.46      667.44    210.42 o 
   1  14   3     1770.72     1793.97    263.03 o 
   2  14   3       72.13       58.47    101.71 o 
   3  14   3      564.98      891.37    178.44 o 
   4  14   3       72.07      332.05    166.80 o 
   1  15   3       61.38      170.42     80.26 o 
   2  15   3      340.64      221.44    119.17 o 
   1   0   4     7122.76     5852.47    295.43 o 
   2   0   4    38222.31    33630.46    856.04 o 
   3   0   4    12749.96    11108.54    866.85 o 
   4   0   4    11620.92    10603.40    566.37 o 
   5   0   4    26249.60    27953.98    786.66 o 
   6   0   4     5602.47     5999.08    320.27 o 
   7   0   4     1862.43     1772.12    191.56 o 
   8   0   4     1745.83     1571.99    244.48 o 
   9   0   4      287.23      128.26     57.65 o 
   1   1   4     1939.04     2229.84    127.18 o 
   2   1   4     2326.45     2860.14    113.18 o 
   3   1   4     1800.79     1944.72    137.25 o 
   4   1   4     5433.17     4858.18    182.08 o 
   5   1   4     3308.26     3022.09    143.81 o 
   6   1   4     4407.10     4348.17    189.88 o 
   7   1   4     1933.37     1802.70    133.89 o 
   8   1   4     6035.95     6279.96    353.33 o 
   9   1   4      824.98      630.43    167.04 o 
   0   2   4     7597.41     6703.60    196.48 o 
   1   2   4     3402.97     3110.46    131.00 o 
   2   2   4   120306.07   128051.86    905.75 o 
   3   2   4     9841.22     9713.73    358.28 o 
   4   2   4     4105.39     3638.62    230.82 o 
   5   2   4       12.20       11.16     20.16 o 
   6   2   4     5985.23     6626.11    234.11 o 
   7   2   4       13.12      -13.82     44.00 o 
   8   2   4      313.28      117.06     47.63 o 
   9   2   4       54.51       26.01     33.52 o 
   1   3   4    16403.13    18810.97    302.14 o 
   2   3   4    10468.39    12093.61    272.96 o 
   3   3   4      777.74      898.01     84.34 o 
   4   3   4     4479.09     4846.00    225.42 o 
   5   3   4       69.63      120.47     31.03 o 
   6   3   4       54.02      137.32     59.77 o 
   7   3   4      377.77      271.33     79.67 o 
   8   3   4      127.76      128.57     52.71 o 
   9   3   4       11.88      -54.15     57.22 o 
   0   4   4    17034.37    16500.24    254.71 o 
   1   4   4     6355.75     6545.24    121.70 o 
   2   4   4     9727.15     9830.06    461.15 o 
   3   4   4     2134.70     2833.07    208.49 o 
   4   4   4     6540.15     6164.87    293.86 o 
   5   4   4     2922.42     2877.84    196.58 o 
   6   4   4      540.48      674.77    115.74 o 
   7   4   4      464.38      508.65     78.37 o 
   8   4   4      230.37      155.64     45.55 o 
   9   4   4       93.34      -36.48     75.30 o 
   1   5   4      674.84      808.18     65.27 o 
   2   5   4     2007.65     1901.45     79.34 o 
   3   5   4      815.25      915.54     89.00 o 
   4   5   4     5968.39     5870.69    258.59 o 
   5   5   4     2221.51     2312.33    175.56 o 
   6   5   4     8954.79     9046.36    394.60 o 
   7   5   4     1513.58     1516.20    171.46 o 
   8   5   4     2797.10     2952.06    253.82 o 
   9   5   4     1453.55     1379.00    224.65 o 
   0   6   4    59987.09    59997.26    709.78 o 
   1   6   4    22880.72    22324.28    292.75 o 
   2   6   4    16169.59    14425.21    633.28 o 
   3   6   4    24453.82    24665.73    458.08 o 
   4   6   4    27429.68    27500.66    571.23 o 
   5   6   4     4619.53     4239.84    244.70 o 
   6   6   4     3383.05     3423.76    240.47 o 
   7   6   4      696.80      655.25    167.91 o 
   8   6   4      357.74      205.62     83.74 o 
   9   6   4       75.27       57.76     70.86 o 
   1   7   4      892.21      931.48     80.41 o 
   2   7   4     2139.90     2040.35     92.33 o 
   3   7   4     4044.80     4009.93    172.57 o 
   4   7   4     3128.01     3181.60    191.99 o 
   5   7   4     2798.85     2503.60    247.19 o 
   6   7   4     5422.69     6021.87    528.05 o 
   7   7   4     2815.97     2740.87    293.43 o 
   8   7   4     3606.75     3580.08    356.89 o 
   0   8   4    21115.46    20029.30    451.72 o 
   1   8   4     2755.57     2474.43    151.30 o 
   2   8   4    11676.60    11961.97    457.48 o 
   3   8   4     5362.46     5241.77    327.89 o 
   4   8   4     4700.61     4508.17    325.20 o 
   5   8   4      351.54      284.74     53.58 o 
   6   8   4     2043.15     2314.35    262.97 o 
   7   8   4        1.85     -139.49     92.99 o 
   8   8   4      447.26      377.96    113.87 o 
   1   9   4      367.55      421.79     55.95 o 
   2   9   4       17.17       59.06     32.85 o 
   3   9   4     2031.76     1882.75    197.44 o 
   4   9   4      693.08      827.94    153.66 o 
   5   9   4     1023.75     1108.54    176.37 o 
   6   9   4      117.15       81.93     90.35 o 
   7   9   4       88.65       88.27     95.19 o 
   8   9   4      140.26      179.44    142.52 o 
   0  10   4      253.76      184.03     73.47 o 
   1  10   4      219.32      316.83     61.79 o 
   2  10   4     3942.58     4576.14    306.13 o 
   3  10   4      984.24     1093.46    158.93 o 
   4  10   4       69.38       87.75     57.37 o 
   5  10   4       22.99       23.82     59.29 o 
   6  10   4       83.52       75.91     64.12 o 
   7  10   4       41.20      -10.07     36.20 o 
   1  11   4      250.32       90.15     43.35 o 
   2  11   4       29.02       61.78     67.01 o 
   3  11   4      404.55      367.86    118.32 o 
   4  11   4      395.07      280.98    109.73 o 
   5  11   4      671.35      513.56    108.17 o 
   6  11   4     1034.57      877.20    138.38 o 
   0  12   4     4449.06     4314.69    336.48 o 
   1  12   4     5790.64     5663.32    348.57 o 
   2  12   4     3765.36     3661.70    323.89 o 
   3  12   4     2165.86     1990.60    290.24 o 
   4  12   4     3209.06     3442.89    575.02 o 
   5  12   4     1238.33     1462.47    285.78 o 
   6  12   4     1264.72     1206.16    278.05 o 
   1  13   4      205.75      217.65     66.53 o 
   2  13   4      447.81      400.05    121.40 o 
   3  13   4       85.27       44.75     74.37 o 
   4  13   4     1446.05     1544.69    279.66 o 
   5  13   4      261.42       15.85    139.79 o 
   0  14   4     3567.44     4080.36    483.80 o 
   1  14   4     1952.49     1729.28    249.64 o 
   2  14   4     3540.65     3376.34    344.28 o 
   3  14   4      946.20      839.43    170.93 o 
   4  14   4     2118.89     2399.35    365.68 o 
   1  15   4        1.70     -120.83    120.98 o 
   2  15   4       11.72       25.61     61.25 o 
   1   1   5      108.08      266.82     45.96 o 
   2   1   5    10543.07    10295.37    968.45 o 
   3   1   5       97.40      119.95     33.71 o 
   4   1   5     8237.59     7455.91    312.17 o 
   5   1   5     2227.64     2273.13    125.53 o 
   6   1   5     2464.47     2483.57    146.48 o 
   7   1   5       10.62      -23.41     31.63 o 
   8   1   5     2882.28     3032.92    244.70 o 
   9   1   5      191.32       42.87    216.17 o 
   0   2   5    94446.80    89618.19    740.49 o 
   1   2   5     3563.87     4372.87    186.52 o 
   2   2   5    16234.42    15354.62   1406.55 o 
   3   2   5      464.68      594.66     71.86 o 
   4   2   5    28750.38    30073.52    557.41 o 
   5   2   5      639.39      468.10     76.96 o 
   6   2   5    10727.90    10660.50    341.63 o 
   7   2   5       18.22      -19.38     31.73 o 
   8   2   5      749.35      680.31    105.93 o 
   9   2   5       44.85      -94.03     78.52 o 
   1   3   5      210.48      305.15     51.72 o 
   2   3   5    17361.53    18319.59    395.32 o 
   3   3   5     2269.76     2546.82    119.36 o 
   4   3   5    13927.96    14588.64    414.98 o 
   5   3   5      746.91      419.42    101.21 o 
   6   3   5    19955.00    19449.92    464.58 o 
   7   3   5       61.33      -23.12     53.34 o 
   8   3   5     4204.51     4755.93    320.25 o 
   9   3   5       20.13       16.04     81.53 o 
   0   4   5    43176.16    40398.83    701.11 o 
   1   4   5      185.48      163.44     26.00 o 
   2   4   5    64394.00    63016.42   1367.13 o 
   3   4   5     2753.67     3040.84    165.65 o 
   4   4   5    27377.49    27388.73   1201.47 o 
   5   4   5      734.02      598.80     72.72 o 
   6   4   5     8474.69     8911.65    401.46 o 
   7   4   5      238.00       65.48     58.87 o 
   8   4   5      657.04      546.09    101.28 o 
   9   4   5      124.73       43.37     58.45 o 
   1   5   5      341.96      343.93     32.51 o 
   2   5   5     2266.04     2255.70    186.88 o 
   3   5   5     3132.77     3502.76    235.26 o 
   4   5   5     7558.94     8032.05    307.98 o 
   5   5   5       26.61      -19.51     49.09 o 
   6   5   5     4397.21     4453.20    275.70 o 
   7   5   5       14.66     -100.45     66.97 o 
   8   5   5     2737.42     3345.24    277.54 o 
   9   5   5        2.68     -157.70    152.71 o 
   0   6   5     1668.11     2012.37    136.22 o 
   1   6   5     1770.78     1834.86    178.42 o 
   2   6   5     1550.51     1819.52    121.48 o 
   3   6   5     1625.40     1486.83    138.95 o 
   4   6   5     2194.06     2557.10    220.49 o 
   5   6   5      232.87      175.21     54.05 o 
   6   6   5      259.42      163.62     67.62 o 
   7   6   5      108.40        8.73     70.08 o 
   8   6   5      109.99      -36.23     77.74 o 
   9   6   5       44.27      116.28     82.84 o 
   1   7   5       22.15       45.16     18.99 o 
   2   7   5     1166.42     1106.00    134.56 o 
   3   7   5     1053.66      959.17     92.75 o 
   4   7   5     2001.82     1911.29    148.72 o 
   5   7   5     3250.55     3458.79    316.57 o 
   6   7   5       42.54      175.94     90.45 o 
   7   7   5       78.39      -86.62    101.42 o 
   8   7   5      765.22     1137.14    209.29 o 
   0   8   5    13852.30    14364.91    393.92 o 
   1   8   5       14.26       93.66     28.71 o 
   2   8   5    16925.91    16725.11    402.46 o 
   3   8   5      506.27      505.82    169.85 o 
   4   8   5     8897.48    10124.48    494.08 o 
   5   8   5      497.19      352.57    106.10 o 
   6   8   5      323.34      431.99    112.18 o 
   7   8   5      148.04       54.32     67.43 o 
   8   8   5      339.96      537.81    145.07 o 
   1   9   5      123.11       93.90     29.04 o 
   2   9   5     5456.34     5808.46    290.12 o 
   3   9   5     2544.25     2236.12    219.42 o 
   4   9   5    11696.29    12320.90    561.60 o 
   5   9   5        7.13        3.38     86.36 o 
   6   9   5     8301.67     8558.49    533.72 o 
   7   9   5       56.50       15.87     63.60 o 
   0  10   5    18734.67    17812.86    616.26 o 
   1  10   5        0.46      -69.27     46.18 o 
   2  10   5    27309.15    27672.16    931.26 o 
   3  10   5       76.65      -76.75    114.55 o 
   4  10   5     9360.54     9496.33    507.25 o 
   5  10   5       27.12       48.92     56.00 o 
   6  10   5     3092.98     3163.60    332.54 o 
   7  10   5        0.04      -11.50    112.39 o 
   1  11   5       32.84       25.70     44.72 o 
   2  11   5      193.94      133.06     84.29 o 
   3  11   5       99.98       25.79     98.00 o 
   4  11   5     2334.09     2394.83    426.58 o 
   5  11   5        0.03     -163.02    108.68 o 
   6  11   5     1642.82     1482.67    193.13 o 
   0  12   5      824.12      957.32    169.77 o 
   1  12   5      262.57      302.38    114.48 o 
   2  12   5      334.17      570.70    139.25 o 
   3  12   5        0.62      103.82    172.94 o 
   4  12   5     1140.00     1445.46    376.14 o 
   5  12   5       31.37       56.20    211.85 o 
   6  12   5       42.05      250.76    327.14 o 
   1  13   5      694.98      619.01    120.78 o 
   2  13   5      161.23       95.25     45.71 o 
   3  13   5        9.63      -51.37     50.19 o 
   4  13   5       46.82      -36.69    184.47 o 
   5  13   5        6.27     -371.81    247.88 o 
   0  14   5     6010.31     5869.00    577.81 o 
   1  14   5      122.92       49.74     45.40 o 
   2  14   5     1433.08     1615.68    242.01 o 
   3  14   5       82.55       49.52     61.94 o 
   1  15   5       28.40       32.31     59.71 o 
   0   0   6   151007.98   124232.10   1363.32 o 
   1   0   6   159510.72   138007.50    825.94 o 
   2   0   6    32859.85    32460.26    922.33 o 
   3   0   6    19250.77    20926.81    841.63 o 
   4   0   6    53858.97    52467.62   1487.26 o 
   5   0   6    10456.18    11596.20    551.24 o 
   6   0   6     5998.24     6565.53    342.49 o 
   7   0   6     1296.64     1129.22    187.76 o 
   8   0   6     2520.43     2781.37    326.92 o 
   9   0   6      675.32      621.13    253.64 o 
   1   1   6     2005.55     1980.20    118.87 o 
   2   1   6     5866.52     6591.48    510.16 o 
   3   1   6     7781.08     6947.66    341.94 o 
   4   1   6    15977.55    15060.76    529.36 o 
   5   1   6     1537.73     1409.75    128.55 o 
   6   1   6     9813.40     9799.50    331.93 o 
   7   1   6     6326.82     6235.62    286.38 o 
   8   1   6     3758.21     3824.26    369.45 o 
   9   1   6     1108.86     1114.14    182.49 o 
   0   2   6    16666.88    16930.98    274.04 o 
   1   2   6     3054.00     2869.76    339.06 o 
   2   2   6    59642.41    60160.16   1521.85 o 
   3   2   6     5426.25     5795.06    416.05 o 
   4   2   6    12626.60    13219.94    517.59 o 
   5   2   6     2164.14     2046.18    161.52 o 
   6   2   6       52.05       30.12     35.03 o 
   7   2   6      826.01      728.85     92.34 o 
   8   2   6      137.26       49.09     37.31 o 
   9   2   6       36.59      -59.95     62.70 o 
   1   3   6        7.48       22.99      9.57 o 
   2   3   6      265.89      647.22    289.67 o 
   3   3   6     1799.21     1977.91    103.90 o 
   4   3   6       50.72       33.05     23.09 o 
   5   3   6      196.39      253.46     56.84 o 
   6   3   6        0.15       23.47     28.43 o 
   7   3   6        4.34        3.95     51.59 o 
   8   3   6      223.63      136.45     40.80 o 
   9   3   6       30.52      -22.78     88.79 o 
   0   4   6    31497.83    29453.83    554.51 o 
   1   4   6      114.35      193.55     81.42 o 
   2   4   6     5675.09     5605.41    257.62 o 
   3   4   6     2175.66     1902.75    298.08 o 
   4   4   6      147.21      224.54     60.32 o 
   5   4   6       17.20       20.51     47.22 o 
   6   4   6     1178.23     1118.14    133.39 o 
   7   4   6      493.56      324.26     69.85 o 
   8   4   6      373.27      293.61     67.40 o 
   9   4   6       11.93      -11.14     63.98 o 
   1   5   6     4832.59     5509.85    140.39 o 
   2   5   6     2175.53     2528.87    125.60 o 
   3   5   6     1755.77     1787.93    146.23 o 
   4   5   6      215.08      175.48     30.31 o 
   5   5   6     3584.92     3734.03    228.79 o 
   6   5   6     2963.72     3017.16    223.71 o 
   7   5   6      819.15      628.40    104.14 o 
   8   5   6     5307.06     5074.50    348.03 o 
   9   5   6      647.50      255.81     80.70 o 
   0   6   6    50435.64    50005.90   1048.87 o 
   1   6   6    38485.00    39106.57    368.18 o 
   2   6   6    49472.93    48402.86    545.41 o 
   3   6   6    13022.64    13123.60    448.26 o 
   4   6   6    15240.40    15706.99    439.62 o 
   5   6   6     8144.46     8797.92    364.74 o 
   6   6   6     5004.24     4775.58    291.83 o 
   7   6   6       49.33       85.27     53.83 o 
   8   6   6      984.53      933.36    182.47 o 
   9   6   6       55.13     -114.80    233.46 o 
   1   7   6       23.29        8.60     15.90 o 
   2   7   6     1248.48     1121.58    151.92 o 
   3   7   6     2314.07     2474.04    147.30 o 
   4   7   6     3379.32     3342.96    199.17 o 
   5   7   6     8684.12     8607.33    468.95 o 
   6   7   6     5555.80     6434.45    436.73 o 
   7   7   6     2007.61     2008.68    257.32 o 
   8   7   6     4168.61     4414.80    408.42 o 
   0   8   6     4440.08     3949.28    211.19 o 
   1   8   6     7276.15     6925.95    393.34 o 
   2   8   6     9865.93    10280.95    316.79 o 
   3   8   6     7210.15     7099.56    382.13 o 
   4   8   6     5474.37     5197.84    356.28 o 
   5   8   6      911.44      869.78    162.83 o 
   6   8   6     2475.44     2549.33    306.40 o 
   7   8   6      414.10      452.62    129.17 o 
   8   8   6      204.93      218.29     87.12 o 
   1   9   6       61.31       55.52     19.38 o 
   2   9   6      273.03      385.68     79.95 o 
   3   9   6      174.37      134.09    126.82 o 
   4   9   6      681.33      876.69    163.47 o 
   5   9   6      419.05      347.11     98.05 o 
   6   9   6      179.23      109.76     95.40 o 
   7   9   6       21.02       29.23    170.76 o 
   0  10   6        6.74       40.14     69.14 o 
   1  10   6      510.77      546.62     91.76 o 
   2  10   6        1.47      322.28     87.80 o 
   3  10   6        0.59      201.91    110.14 o 
   4  10   6       59.00      130.43     80.09 o 
   5  10   6       67.32       68.49     63.61 o 
   6  10   6       41.27      -20.81     95.58 o 
   7  10   6       28.82       14.68     85.25 o 
   1  11   6       42.13        0.19     39.49 o 
   2  11   6     1999.26     1817.45    221.02 o 
   3  11   6     1313.11     1194.89    247.88 o 
   4  11   6      428.87      556.88    160.53 o 
   5  11   6     1159.08     1124.76    218.98 o 
   6  11   6     1082.35     1078.99    233.03 o 
   0  12   6     9006.20     9230.67    650.88 o 
   1  12   6     5258.77     5158.81    406.25 o 
   2  12   6     6109.82     5769.25    411.82 o 
   3  12   6     3463.80     3212.59    377.80 o 
   4  12   6     3399.09     3418.39    576.46 o 
   5  12   6      526.11      175.82     93.67 o 
   6  12   6     1100.80     1412.32    420.81 o 
   1  13   6       39.12       35.26     60.91 o 
   2  13   6      253.66      130.18     64.09 o 
   3  13   6      651.14      604.76    173.56 o 
   4  13   6      843.48      909.52    207.23 o 
   5  13   6      255.97      291.11    164.29 o 
   0  14   6     4492.35     6453.43    884.86 o 
   1  14   6      583.16      738.50    167.59 o 
   2  14   6     1650.49     1793.37    252.58 o 
   3  14   6     1468.61     1405.90    226.19 o 
   1  15   6        5.31     -136.43     90.95 o 
   1   1   7     1351.01     1302.15    101.70 o 
   2   1   7    10714.89    12254.17    730.66 o 
   3   1   7     8440.64     8361.36    383.13 o 
   4   1   7     7075.01     7891.86    421.51 o 
   5   1   7     3871.25     4136.16    271.73 o 
   6   1   7     1234.09     1252.81    131.40 o 
   7   1   7     3030.54     3074.61    230.81 o 
   8   1   7        3.05     -253.13    168.76 o 
   9   1   7      696.55      672.67    150.64 o 
   0   2   7     8326.39     8835.37    278.82 o 
   1   2   7    28058.46    26683.28    452.42 o 
   2   2   7     1739.88     1546.45    144.18 o 
   3   2   7    37591.03    39135.80    838.03 o 
   4   2   7     9405.48     9977.79    790.47 o 
   5   2   7    12561.88    13836.05    433.78 o 
   6   2   7      992.53      903.28     96.77 o 
   7   2   7     2774.90     2602.41    207.95 o 
   8   2   7       14.26       29.54     84.07 o 
   9   2   7      549.17      485.44    125.53 o 
   1   3   7     2004.04     1956.44    101.45 o 
   2   3   7      162.60      363.94     66.45 o 
   3   3   7      823.79      567.02     97.22 o 
   4   3   7     7912.36     8213.62    348.83 o 
   5   3   7    18461.17    18587.81    514.16 o 
   6   3   7     1070.08      953.52    115.26 o 
   7   3   7    10209.43    10568.64    466.15 o 
   8   3   7       93.13       26.67     63.33 o 
   9   3   7     6745.65     6906.81    493.28 o 
   0   4   7     1255.38     1565.96    131.35 o 
   1   4   7    53205.52    51496.36    603.54 o 
   2   4   7     2078.42     1504.08    140.21 o 
   3   4   7    41499.08    39316.32   1028.76 o 
   4   4   7       24.99       70.34     20.50 o 
   5   4   7    13699.13    14628.08    541.04 o 
   6   4   7       10.55      -35.50     52.47 o 
   7   4   7     3272.31     3043.09    242.43 o 
   8   4   7      240.24      120.56     54.74 o 
   9   4   7      216.93      144.84     88.83 o 
   1   5   7       45.86      139.38     28.90 o 
   2   5   7      252.55      288.37     47.70 o 
   3   5   7     3926.52     4151.25    258.32 o 
   4   5   7     1352.05     1334.10    128.76 o 
   5   5   7     5373.46     5750.00    314.88 o 
   6   5   7      133.67        0.21     57.37 o 
   7   5   7     2578.87     2506.62    227.91 o 
   8   5   7      439.21      329.33    143.51 o 
   9   5   7     1202.65     1635.02    346.02 o 
   0   6   7      401.99      379.77     78.30 o 
   1   6   7      104.99      544.71     93.97 o 
   2   6   7       18.83       96.10     60.04 o 
   3   6   7     2284.25     2572.44    236.76 o 
   4   6   7      567.93      426.80     75.63 o 
   5   6   7     2335.83     2142.04    242.89 o 
   6   6   7        3.14       15.46     33.07 o 
   7   6   7      209.41      188.63    103.30 o 
   8   6   7       30.27      -28.71    142.67 o 
   1   7   7      146.54      123.76     38.35 o 
   2   7   7        0.15       11.06     13.69 o 
   3   7   7     1627.34     1593.42    142.10 o 
   4   7   7        0.71      -28.89     36.15 o 
   5   7   7        3.35       26.38     42.76 o 
   6   7   7       34.73      -43.00     52.29 o 
   7   7   7     1179.33     1810.86    260.59 o 
   8   7   7       30.95       -9.77     62.69 o 
   0   8   7        4.36      100.83     68.29 o 
   1   8   7    12868.63    12800.22    282.21 o 
   2   8   7     3203.72     3360.91    226.39 o 
   3   8   7     7049.94     7794.89    484.90 o 
   4   8   7     1355.71     1135.41    191.24 o 
   5   8   7     7574.67     8066.02    475.62 o 
   6   8   7       11.97     -111.22     74.15 o 
   7   8   7     2053.71     1974.79    266.20 o 
   8   8   7      409.36      294.09     68.25 o 
   1   9   7     1089.51      914.15     91.28 o 
   2   9   7     1926.57     1802.86    161.48 o 
   3   9   7     3536.77     3383.69    329.94 o 
   4   9   7      810.70      992.47    183.88 o 
   5   9   7     5235.66     5225.00    468.98 o 
   6   9   7       46.40       17.35     87.26 o 
   7   9   7     6855.42     7222.35    633.98 o 
   0  10   7     1580.44     1252.12    159.70 o 
   1  10   7    16865.70    17178.72    463.90 o 
   2  10   7     1248.70     1293.67    151.64 o 
   3  10   7    11278.34    11863.66    638.94 o 
   4  10   7       64.69      116.89     53.97 o 
   5  10   7     4860.05     5186.80    480.88 o 
   6  10   7      621.12      471.18    148.20 o 
   7  10   7     1216.62     1031.58    234.98 o 
   1  11   7       44.76       62.00     38.82 o 
   2  11   7       22.60       22.67     51.35 o 
   3  11   7     2004.28     1952.37    467.65 o 
   4  11   7      134.36       87.58    218.33 o 
   5  11   7     1625.42     1769.70    295.97 o 
   6  11   7      506.31      418.33    162.04 o 
   0  12   7     1331.17     1714.16    290.51 o 
   1  12   7      770.00     1566.02    243.37 o 
   2  12   7       23.00       53.54     85.08 o 
   3  12   7     1692.57     1811.38    288.38 o 
   4  12   7       19.17       -6.32     86.09 o 
   5  12   7      988.21      577.90    272.38 o 
   6  12   7        0.43      139.79    221.94 o 
   1  13   7      155.55      120.07     53.15 o 
   2  13   7       25.66     -128.62    132.73 o 
   3  13   7      170.88      149.88     95.97 o 
   4  13   7        0.04     -153.66    105.22 o 
   5  13   7      113.21      541.87    330.02 o 
   0  14   7     2030.33     2206.39    523.13 o 
   1  14   7     2459.27     2482.06    310.09 o 
   2  14   7      129.47      109.25     97.89 o 
   3  14   7     1251.26     1358.65    227.74 o 
   1  15   7      106.17       23.56     51.50 o 
   0   0   8       29.18       80.70     50.44 o 
   1   0   8   114669.76    90800.52   1456.99 o 
   2   0   8     3591.82     4110.13    347.31 o 
   3   0   8    70277.05    70432.88   1622.72 o 
   4   0   8     9823.85    10518.89    697.51 o 
   5   0   8    18639.83    19654.28   1053.47 o 
   6   0   8       56.64        7.59     38.77 o 
   7   0   8      171.25      166.58     72.64 o 
   8   0   8       18.78       -3.89     72.19 o 
   9   0   8      107.46     -119.61    158.53 o 
   1   1   8     3548.16     3515.84    147.12 o 
   2   1   8     3320.75     2932.54    209.62 o 
   3   1   8    11303.45    11458.16    461.14 o 
   4   1   8      261.97      159.44     60.53 o 
   5   1   8    23784.51    25240.26    853.15 o 
   6   1   8     1724.33     1698.62    182.58 o 
   7   1   8     5171.10     5300.43    302.73 o 
   8   1   8      659.93      446.74    118.78 o 
   9   1   8     2697.00     3039.88    316.52 o 
   0   2   8    11143.81    12160.68    860.36 o 
   1   2   8    26188.89    25545.29    375.28 o 
   2   2   8      380.59      506.62    168.61 o 
   3   2   8    25179.31    27064.39   1129.85 o 
   4   2   8       11.16        4.23     34.67 o 
   5   2   8     7483.95     8223.83    388.29 o 
   6   2   8      459.78      360.84     85.93 o 
   7   2   8     1300.72     1401.56    155.06 o 
   8   2   8       47.04      -59.87     70.57 o 
   9   2   8      228.15       74.15     45.40 o 
   1   3   8      234.38      266.86     76.93 o 
   2   3   8      224.00      332.11     86.47 o 
   3   3   8    10188.93    12857.43    484.60 o 
   4   3   8      688.76      866.14    142.27 o 
   5   3   8       12.68       60.16     54.78 o 
   6   3   8       15.87       69.92     69.36 o 
   7   3   8       29.81      142.14     81.19 o 
   8   3   8      386.07      259.74     60.14 o 
   9   3   8       88.23      508.12    187.36 o 
   0   4   8     4911.61     5271.69    354.52 o 
   1   4   8    16006.90    16554.76    361.40 o 
   2   4   8    13509.07    14758.03   1020.33 o 
   3   4   8    13176.24    12832.58    975.65 o 
   4   4   8        0.77       52.69     34.11 o 
   5   4   8     3561.41     3415.34    258.11 o 
   6   4   8       13.09      -14.80     33.82 o 
   7   4   8      938.96      897.11    245.42 o 
   8   4   8      336.97      291.04     89.13 o 
   9   4   8        8.37     -196.62    155.64 o 
   1   5   8       15.33       62.52     16.39 o 
   2   5   8      192.29      333.47     57.37 o 
   3   5   8     5971.03     6385.51    316.20 o 
   4   5   8     1215.19     1225.03    145.74 o 
   5   5   8     6864.17     7364.63    381.71 o 
   6   5   8      232.54      229.51     60.04 o 
   7   5   8     3169.03     3562.16    313.05 o 
   8   5   8        4.01     -136.98     99.17 o 
   9   5   8     2083.91     2261.66    364.76 o 
   0   6   8     5138.98     4797.90    221.47 o 
   1   6   8    53538.48    49543.91    892.37 o 
   2   6   8      569.42      540.16     51.29 o 
   3   6   8    29844.94    29519.42    618.09 o 
   4   6   8     3422.86     3243.28    226.41 o 
   5   6   8     2833.71     3021.00    242.10 o 
   6   6   8     1585.44     1377.84    174.01 o 
   7   6   8      859.80      835.98    194.27 o 
   8   6   8        7.93     -181.52    121.01 o 
   1   7   8        2.23       35.57     14.92 o 
   2   7   8       65.08       40.71     25.98 o 
   3   7   8     8584.67     8484.87    319.68 o 
   4   7   8     1796.52     1697.80    196.30 o 
   5   7   8     2495.08     2280.27    291.25 o 
   6   7   8     1115.02      857.25    240.67 o 
   7   7   8     5398.86     5706.96    540.84 o 
   8   7   8      497.80      349.44    237.07 o 
   0   8   8      543.78      681.41    122.31 o 
   1   8   8    17087.70    17099.00    322.90 o 
   2   8   8     2567.71     2686.05    149.60 o 
   3   8   8    12130.39    12452.05    620.34 o 
   4   8   8      482.47      356.23    120.34 o 
   5   8   8     4091.78     3963.11    455.40 o 
   6   8   8        3.08      -53.09     94.51 o 
   7   8   8     1819.82     1599.86    310.25 o 
   8   8   8        3.57     -154.10    106.89 o 
   1   9   8       13.72       28.66     24.81 o 
   2   9   8      240.91      242.61     56.38 o 
   3   9   8       94.69       56.18     82.87 o 
   4   9   8      127.46       36.99     69.90 o 
   5   9   8      441.96      305.98    113.54 o 
   6   9   8      251.33      139.53    180.14 o 
   7   9   8      150.84      560.21    421.53 o 
   0  10   8      537.22      668.82    148.75 o 
   1  10   8      163.91      238.73     99.37 o 
   2  10   8       63.80      180.13     67.02 o 
   3  10   8      512.84      708.84    135.10 o 
   4  10   8        0.31      151.30     97.28 o 
   5  10   8      520.40      754.61    204.00 o 
   6  10   8      390.05      217.44    106.64 o 
   7  10   8       52.50      253.95    125.02 o 
   1  11   8     2048.57     2063.62    200.76 o 
   2  11   8      229.14      125.57     77.06 o 
   3  11   8     1175.61      952.86    201.15 o 
   4  11   8      706.19      720.91    163.05 o 
   5  11   8     3048.96     3529.07    410.91 o 
   6  11   8      693.86      824.22    217.50 o 
   0  12   8     5320.66     4505.01    677.34 o 
   1  12   8    14643.47    14058.12    556.23 o 
   2  12   8     2422.51     2135.63    221.10 o 
   3  12   8     4826.35     4969.81    471.32 o 
   4  12   8      471.91      614.29    162.81 o 
   5  12   8     1507.43     2014.71    504.40 o 
   1  13   8      128.70       65.13     63.58 o 
   2  13   8       35.10      -44.91     57.69 o 
   3  13   8      405.12      511.73    151.67 o 
   4  13   8      104.23      -64.85    158.53 o 
   0  14   8      580.22      915.12    376.14 o 
   1  14   8     5567.37     5894.47    468.40 o 
   2  14   8      511.88      315.20    123.22 o 
   3  14   8     1830.28     2069.05    350.64 o 
   1  15   8      155.28      149.18     78.65 o 
   1   1   9      552.89      744.10     69.13 o 
   2   1   9     1592.26     1647.68    160.38 o 
   3   1   9     2041.57     2096.60    523.85 o 
   4   1   9    10822.96    11138.10    518.39 o 
   5   1   9     2052.55     2153.29    303.36 o 
   6   1   9     2308.06     2468.65    230.55 o 
   7   1   9      994.87      824.22    112.40 o 
   8   1   9     1411.33     1441.94    169.88 o 
   9   1   9       29.08      -42.45     49.68 o 
   0   2   9    16890.04    15994.82    429.98 o 
   1   2   9    19634.94    19725.39   1077.50 o 
   2   2   9    55012.80    52702.32    914.25 o 
   3   2   9     2903.82     2552.12    223.47 o 
   4   2   9    20070.72    22678.61   1649.39 o 
   5   2   9     8250.47     8015.04    478.78 o 
   6   2   9     2011.21     1946.58    235.64 o 
   7   2   9     1809.27     1705.09    172.69 o 
   8   2   9     1270.85     1499.84    208.32 o 
   9   2   9       75.99       37.34     40.28 o 
   1   3   9      222.71      266.03     31.76 o 
   2   3   9     3082.05     3179.39    222.61 o 
   3   3   9     1103.37     1106.66    145.71 o 
   4   3   9    10413.09     9643.27    531.78 o 
   5   3   9     4184.76     3976.40    277.33 o 
   6   3   9    11042.10    10892.12    498.14 o 
   7   3   9     4837.60     4737.28    356.40 o 
   8   3   9     4130.84     4418.26    367.30 o 
   9   3   9     5144.98     5452.30    436.99 o 
   0   4   9    33962.22    31820.39    909.36 o 
   1   4   9    18960.94    18545.69    333.65 o 
   2   4   9    51239.98    54375.58    911.41 o 
   3   4   9    27072.38    27570.86    730.17 o 
   4   4   9    28084.68    29161.54    830.98 o 
   5   4   9     3519.05     3294.42    283.63 o 
   6   4   9     4914.69     5374.44    352.73 o 
   7   4   9     1726.29     1844.05    216.17 o 
   8   4   9      670.93      621.01    130.89 o 
   9   4   9      299.20      215.83     60.33 o 
   1   5   9        5.32       42.02     11.77 o 
   2   5   9      476.33      825.85     95.03 o 
   3   5   9     5277.49     5317.40    342.99 o 
   4   5   9     7719.49     7884.55    361.58 o 
   5   5   9     1800.36     1847.58    188.64 o 
   6   5   9     2657.58     2626.64    285.80 o 
   7   5   9     2249.10     2117.46    243.80 o 
   8   5   9     1694.25     1749.62    238.09 o 
   9   5   9      339.28      587.25    202.53 o 
   0   6   9     2570.40     2892.37    314.17 o 
   1   6   9      266.00      508.71     93.75 o 
   2   6   9      776.66     1197.74    221.53 o 
   3   6   9      790.35      634.68    108.17 o 
   4   6   9      928.66     1164.74    137.48 o 
   5   6   9      108.81      105.15     49.58 o 
   6   6   9      541.65      271.40     93.17 o 
   7   6   9      603.74      367.62    128.79 o 
   8   6   9      527.86      430.75    144.11 o 
   1   7   9      855.82      899.72     72.77 o 
   2   7   9      258.90      265.54     32.24 o 
   3   7   9       45.39       64.87     48.27 o 
   4   7   9      335.38      380.50     78.83 o 
   5   7   9     1049.39      780.26    169.16 o 
   6   7   9      606.84      664.44    170.03 o 
   7   7   9     1793.85     1723.37    391.27 o 
   8   7   9      626.44      710.27    404.24 o 
   0   8   9    24137.04    23857.52    690.97 o 
   1   8   9     4914.17     4868.69    177.74 o 
   2   8   9     4616.42     4307.90    195.27 o 
   3   8   9     2135.60     2366.79    274.33 o 
   4   8   9     3234.63     3592.80    364.30 o 
   5   8   9      485.95      372.03    124.08 o 
   6   8   9     1839.23     2111.13    323.54 o 
   7   8   9      264.31      355.02    125.90 o 
   8   8   9      241.70      100.34     66.32 o 
   1   9   9      352.58      323.31     51.34 o 
   2   9   9     2762.24     2584.56    195.11 o 
   3   9   9      417.07      190.80    201.04 o 
   4   9   9     3164.96     3057.80    335.62 o 
   5   9   9      483.06      439.82    131.90 o 
   6   9   9     4261.87     4909.19    495.00 o 
   7   9   9      565.40       95.87    261.57 o 
   0  10   9    10835.30    10704.11    478.95 o 
   1  10   9     2382.07     2313.79    168.97 o 
   2  10   9     9180.89     9757.26    402.40 o 
   3  10   9     2872.60     2974.74    258.39 o 
   4  10   9     4889.45     4872.54    447.60 o 
   5  10   9     3757.25     3529.84    405.07 o 
   6  10   9     2634.64     2741.74    551.96 o 
   7  10   9     1590.25     1680.85    321.41 o 
   1  11   9     1917.39     1715.76    186.80 o 
   2  11   9     1214.06     1146.89    173.51 o 
   3  11   9      640.87      622.93    157.32 o 
   4  11   9      449.51      594.46    156.26 o 
   5  11   9      893.72     1423.70    288.69 o 
   6  11   9      734.19      755.75    201.74 o 
   0  12   9     3302.61     4244.16    674.45 o 
   1  12   9     1369.19     1665.20    198.29 o 
   2  12   9     1910.06     1884.58    276.74 o 
   3  12   9        1.80      -84.99     79.99 o 
   4  12   9      954.33      964.12    402.08 o 
   5  12   9      616.87      432.34    172.94 o 
   1  13   9        4.22       18.76     54.67 o 
   2  13   9        3.51      -70.80     47.20 o 
   3  13   9       13.74      -80.70    149.88 o 
   4  13   9      107.18       93.67    206.08 o 
   0  14   9     1381.99     2122.80    531.78 o 
   1  14   9        3.23      366.82    137.71 o 
   2  14   9     1290.71     1638.01    247.12 o 
   3  14   9      317.09      854.13    256.88 o 
   0   0  10   121716.54   108140.33   1652.99 o 
   1   0  10     2526.10     2390.59    109.31 o 
   2   0  10    75540.08    71564.17   1546.34 o 
   3   0  10      744.86      730.66    175.82 o 
   4   0  10    51711.10    53077.21   1634.25 o 
   5   0  10      490.14      386.23    138.35 o 
   6   0  10    10775.80     9809.85    835.86 o 
   7   0  10       64.14       90.29     65.46 o 
   8   0  10     1194.19     1386.34    272.38 o 
   9   0  10      507.31      502.96    232.02 o 
   1   1  10      936.70     1125.34     79.10 o 
   2   1  10     4239.33     4104.09    261.51 o 
   3   1  10      348.21      575.63    106.77 o 
   4   1  10     7344.28     7109.14    427.38 o 
   5   1  10      750.34      767.66    213.29 o 
   6   1  10    12025.73    13470.72    681.20 o 
   7   1  10       83.11       37.43     48.66 o 
   8   1  10     7460.26     7365.36    388.01 o 
   9   1  10       85.35       -8.33     52.82 o 
   0   2  10    34419.01    35147.64    671.82 o 
   1   2  10      166.16      206.57     63.65 o 
   2   2  10    21535.42    22695.72    621.97 o 
   3   2  10     6786.12     8720.51    740.03 o 
   4   2  10     4001.20     3485.73    684.54 o 
   5   2  10      356.26      408.17    102.86 o 
   6   2  10     2257.11     2399.06    266.21 o 
   7   2  10       14.54      -53.50     35.67 o 
   8   2  10       15.05      -29.39     56.13 o 
   9   2  10        0.00       -0.70     55.91 o 
   1   3  10       55.43       93.86     27.33 o 
   2   3  10     1654.98     2075.84    194.55 o 
   3   3  10      101.40      126.10     50.44 o 
   4   3  10      143.39      297.95    134.03 o 
   5   3  10      243.10      112.32    141.95 o 
   6   3  10      157.65      245.65    111.94 o 
   7   3  10      212.73      121.03     52.22 o 
   8   3  10       25.70      185.93    114.76 o 
   9   3  10       84.58       30.06     70.23 o 
   0   4  10    20029.47    20915.28    783.98 o 
   1   4  10        3.32      583.61    167.46 o 
   2   4  10    18595.61    18617.77    552.90 o 
   3   4  10     2622.74     3028.81    290.39 o 
   4   4  10     1904.12     2127.23    228.17 o 
   5   4  10      814.65      784.33    132.56 o 
   6   4  10      780.49      618.18    148.76 o 
   7   4  10        3.95       15.40     49.52 o 
   8   4  10       40.15      -20.49     76.26 o 
   9   4  10        3.13       72.46     66.62 o 
   1   5  10      468.40      561.62     56.42 o 
   2   5  10      488.77      456.85    109.72 o 
   3   5  10      694.25      953.60    214.01 o 
   4   5  10     5180.33     5565.42    310.56 o 
   5   5  10      445.74      275.47     83.84 o 
   6   5  10     6823.46     7389.51    426.80 o 
   7   5  10      228.55      155.52     71.02 o 
   8   5  10     4458.13     4660.17    393.83 o 
   9   5  10       89.75     -173.29    182.30 o 
   0   6  10    59010.16    57034.59   1328.73 o 
   1   6  10      418.42      453.48     64.95 o 
   2   6  10    37406.84    35152.23    649.51 o 
   3   6  10      372.85      380.90     77.34 o 
   4   6  10    13261.22    14136.72    496.97 o 
   5   6  10     2209.74     1941.02    240.88 o 
   6   6  10     3172.48     3242.39    280.72 o 
   7   6  10        7.49      -67.46    132.58 o 
   8   6  10     1117.95     1165.81    247.19 o 
   1   7  10      367.92      347.41     43.87 o 
   2   7  10     1288.48     1172.31     81.14 o 
   3   7  10       32.92      -12.18     27.73 o 
   4   7  10     7032.58     6997.78    347.59 o 
   5   7  10     1022.38      927.68    180.14 o 
   6   7  10     3041.32     3097.98    368.37 o 
   7   7  10        2.43       43.59     75.66 o 
   8   7  10     3483.85     3513.04    454.44 o 
   0   8  10    10743.93    11005.60    458.82 o 
   1   8  10        0.27       17.74     21.93 o 
   2   8  10    14329.63    14116.36    355.78 o 
   3   8  10       71.92        7.86     53.29 o 
   4   8  10     7142.21     7313.66    521.32 o 
   5   8  10        2.34     -218.47    248.60 o 
   6   8  10     3273.81     3473.79    407.48 o 
   7   8  10      179.69       32.23     95.12 o 
   8   8  10      739.28      502.98    173.83 o 
   1   9  10        9.10      -15.11     28.12 o 
   2   9  10      108.03      122.10     47.59 o 
   3   9  10      288.47      158.74     63.23 o 
   4   9  10      169.45       47.58     42.08 o 
   5   9  10      291.55      298.26    110.25 o 
   6   9  10       22.97      350.50    189.99 o 
   7   9  10      120.80      100.60    182.30 o 
   0  10  10     2354.10     2229.74    445.31 o 
   1  10  10        7.84       64.50     43.06 o 
   2  10  10      643.82      792.02    163.70 o 
   3  10  10      429.69      386.34    105.67 o 
   4  10  10      842.33      751.73    168.46 o 
   5  10  10      104.97      372.10    168.95 o 
   6  10  10       62.92      350.56    195.23 o 
   7  10  10       60.50      299.27    175.04 o 
   1  11  10       63.86       86.35     39.94 o 
   2  11  10      477.06      446.12    109.55 o 
   3  11  10      117.47      -52.98     52.15 o 
   4  11  10     1199.94     1086.13    216.03 o 
   5  11  10       11.93      -20.36    165.01 o 
   6  11  10     1501.36     2148.87    351.60 o 
   0  12  10     8042.89     9403.44    988.62 o 
   1  12  10      360.52      220.15     60.92 o 
   2  12  10     6140.20     7184.17    461.83 o 
   3  12  10        0.63       24.80     87.91 o 
   4  12  10     4541.41     4862.41    716.25 o 
   5  12  10      110.82     -105.20    164.29 o 
   1  13  10      171.44      103.47     70.93 o 
   2  13  10      731.34      671.53    124.29 o 
   3  13  10       10.22     -174.38    138.35 o 
   4  13  10     1111.71      956.92    325.70 o 
   0  14  10     8028.49     8204.42   1011.68 o 
   1  14  10        1.45       95.59    110.77 o 
   2  14  10     3918.81     4294.97    488.31 o 
   3  14  10       50.94        7.35    165.73 o 
   1   1  11      377.34      498.23     64.28 o 
   2   1  11     1113.07     1287.72    248.60 o 
   3   1  11     4958.16     5255.83    801.99 o 
   4   1  11      462.92      355.63    106.49 o 
   5   1  11      244.98      215.17     67.67 o 
   6   1  11      780.15      945.10    203.28 o 
   7   1  11     1963.41     2029.87    196.87 o 
   8   1  11      438.66      657.27    126.12 o 
   9   1  11     1232.86     1229.94    268.87 o 
   0   2  11    21142.75    19914.92    791.91 o 
   1   2  11    11296.34    11930.95    636.72 o 
   2   2  11    20196.68    19629.06    595.40 o 
   3   2  11    25718.30    26924.68   1351.79 o 
   4   2  11    17790.91    17368.37    676.88 o 
   5   2  11     2766.78     2569.14    295.43 o 
   6   2  11     6263.10     6503.10    389.68 o 
   7   2  11      499.34      364.49    109.74 o 
   8   2  11      762.76      703.32    145.76 o 
   9   2  11       10.58       79.84     61.85 o 
   1   3  11     2048.85     2133.59    124.89 o 
   2   3  11    17618.69    19337.23    589.37 o 
   3   3  11     7365.65     7516.95    401.55 o 
   4   3  11    22827.62    23637.58    787.72 o 
   5   3  11     6789.63     6911.71    462.59 o 
   6   3  11     7540.98     7949.93    434.01 o 
   7   3  11     2982.89     3265.18    297.69 o 
   8   3  11     4758.15     4810.28    392.37 o 
   9   3  11      241.12      208.61     88.73 o 
   0   4  11    40521.39    37037.32   1080.86 o 
   1   4  11    31309.21    30650.84    404.84 o 
   2   4  11    40270.71    42144.89    715.89 o 
   3   4  11     4715.73     4232.58    300.15 o 
   4   4  11     7938.36     7424.88    603.12 o 
   5   4  11     2387.12     2381.49    220.75 o 
   6   4  11     4490.94     4727.13    340.35 o 
   7   4  11      511.72      418.89     98.90 o 
   8   4  11     1125.01     1003.79    172.77 o 
   9   4  11       71.23       74.10     46.98 o 
   1   5  11     2436.53     2831.50    133.99 o 
   2   5  11      614.21      356.59     83.51 o 
   3   5  11      487.63      461.76     98.62 o 
   4   5  11     1115.28     1028.89    228.42 o 
   5   5  11     1183.19     1168.88    160.08 o 
   6   5  11     3060.88     3334.02    291.21 o 
   7   5  11      290.75      184.78    119.61 o 
   8   5  11     2051.39     2108.89    265.17 o 
   9   5  11      449.21      448.22    218.05 o 
   0   6  11      893.88     1099.59    242.11 o 
   1   6  11      499.96     1243.12    156.14 o 
   2   6  11     1133.29     1512.56    226.08 o 
   3   6  11       79.51      198.16     71.34 o 
   4   6  11     1287.94     1209.02    147.53 o 
   5   6  11      246.61      535.89    123.28 o 
   6   6  11       26.35      -93.00     64.52 o 
   7   6  11       24.70       66.91     92.10 o 
   8   6  11      279.62       88.94    122.50 o 
   1   7  11      145.33       99.79     47.84 o 
   2   7  11     1744.43     1676.72    141.16 o 
   3   7  11      291.93      261.33     41.98 o 
   4   7  11      200.37      157.15     76.75 o 
   5   7  11      884.78     1029.72    206.37 o 
   6   7  11     1391.02     1563.26    283.57 o 
   7   7  11      138.38      105.68     69.61 o 
   8   7  11      632.68     1070.80    456.84 o 
   0   8  11    20094.78    21304.84    567.94 o 
   1   8  11     7204.49     7432.80    229.93 o 
   2   8  11     6314.45     6144.06    236.54 o 
   3   8  11     1607.79     1785.64    332.18 o 
   4   8  11     3603.25     3869.67    381.55 o 
   5   8  11     1269.12     1408.23    251.66 o 
   6   8  11     1221.84     1439.65    266.23 o 
   7   8  11        9.88      116.88    127.77 o 
   8   8  11       55.88      130.59    129.36 o 
   1   9  11      960.43      923.08     95.79 o 
   2   9  11     3378.93     3327.58    224.02 o 
   3   9  11     1793.39     1815.62    193.05 o 
   4   9  11     2831.97     2625.01    319.00 o 
   5   9  11     2457.23     2453.06    332.76 o 
   6   9  11     2034.54     2399.43    351.60 o 
   7   9  11      373.55      572.18    182.37 o 
   0  10  11    10606.86    10185.24    576.42 o 
   1  10  11     7438.14     7454.56    413.18 o 
   2  10  11     6993.78     7424.01    352.49 o 
   3  10  11     4111.92     4009.77    305.53 o 
   4  10  11     3201.93     3221.26    366.34 o 
   5  10  11     1570.48     1480.34    257.70 o 
   6  10  11     2925.88     3175.88    502.24 o 
   7  10  11     1242.62     1443.91    291.11 o 
   1  11  11        1.54      -66.60     45.22 o 
   2  11  11      942.77      827.56    150.19 o 
   3  11  11      295.88      371.31    117.14 o 
   4  11  11      379.39      400.40    144.83 o 
   5  11  11      274.78      294.24    170.78 o 
   6  11  11     1375.45     1659.39    321.28 o 
   0  12  11     2987.60     2670.43    546.19 o 
   1  12  11      520.82      677.32    120.37 o 
   2  12  11      521.36      786.91    163.15 o 
   3  12  11      396.18      361.73    234.91 o 
   4  12  11      422.38     1186.06    474.14 o 
   5  12  11       27.96      342.99    269.49 o 
   1  13  11      220.26      137.98     63.98 o 
   2  13  11       22.85       -7.74     39.52 o 
   3  13  11       31.90      -43.23     86.47 o 
   4  13  11        9.98      -80.70     92.23 o 
   0  14  11     1011.75     1422.41    449.64 o 
   1  14  11     1093.22     1154.03    276.07 o 
   2  14  11      736.37      929.56    259.19 o 
   3  14  11      727.01      996.04    241.33 o 
   0   0  12    56020.68    57647.08   1318.64 o 
   1   0  12    47825.05    44449.04    569.01 o 
   2   0  12     4534.89     3875.23    383.34 o 
   3   0  12    81049.42    76680.23   1866.28 o 
   4   0  12     1313.49     1024.65    226.26 o 
   5   0  12    18104.80    20004.47   1145.71 o 
   6   0  12      737.79      844.51    233.46 o 
   7   0  12     9030.94     8945.16    894.95 o 
   8   0  12      199.87      168.59     87.91 o 
   9   0  12      301.31      207.52     98.00 o 
   1   1  12       13.97      216.08     38.83 o 
   2   1  12      136.44      262.53     36.99 o 
   3   1  12     7883.77     7625.95    453.24 o 
   4   1  12        3.10       63.86     60.66 o 
   5   1  12     7354.34     7167.88    480.78 o 
   6   1  12      736.43      736.58    161.11 o 
   7   1  12     7746.31     7804.48    461.98 o 
   8   1  12      868.25      834.62    133.95 o 
   9   1  12     4901.68     5355.65    435.11 o 
   0   2  12     4221.07     4589.34    271.62 o 
   1   2  12    35324.73    34304.64    611.27 o 
   2   2  12      559.42      630.79    113.13 o 
   3   2  12    22491.64    25918.57   3072.51 o 
   4   2  12      478.77      446.03    105.44 o 
   5   2  12     4073.15     4580.25    380.09 o 
   6   2  12      666.07      923.33    247.88 o 
   7   2  12      856.56      952.58    169.41 o 
   8   2  12       27.20      -18.12     55.24 o 
   9   2  12      167.33       63.94    147.30 o 
   1   3  12      375.19      564.77     79.88 o 
   2   3  12     1008.20     1133.08    121.84 o 
   3   3  12      108.49      220.58    120.34 o 
   4   3  12      621.53      813.42    155.91 o 
   5   3  12     1099.23     1285.11    208.45 o 
   6   3  12        0.87       21.93     65.97 o 
   7   3  12      158.77      309.13    114.40 o 
   8   3  12      166.66      233.28    115.19 o 
   9   3  12      345.27      347.67    137.70 o 
   0   4  12     1880.21     1651.55    282.46 o 
   1   4  12     6792.68     6988.80    251.67 o 
   2   4  12      157.57      209.62     80.46 o 
   3   4  12     5119.39     4815.09    327.63 o 
   4   4  12      167.16      185.15     49.87 o 
   5   4  12     1032.01      852.46    368.21 o 
   6   4  12        0.90       65.34     72.69 o 
   7   4  12      214.26      157.75    100.05 o 
   8   4  12       37.22     -119.25     97.91 o 
   9   4  12        0.39      161.11     57.72 o 
   1   5  12     6117.42     6971.27    209.20 o 
   2   5  12     1427.34     1589.28    115.44 o 
   3   5  12     4482.65     4349.38    309.12 o 
   4   5  12       59.79       32.18     46.89 o 
   5   5  12     4478.57     4821.07    326.60 o 
   6   5  12      232.31      181.60     85.26 o 
   7   5  12     6865.65     7014.10    451.90 o 
   8   5  12      790.67      790.40    184.60 o 
   0   6  12      119.36      191.67     90.79 o 
   1   6  12    65519.26    65309.41    671.71 o 
   2   6  12     4388.42     3939.68    192.74 o 
   3   6  12    14766.83    14234.61    552.98 o 
   4   6  12     1748.63     1840.38    185.48 o 
   5   6  12    13424.46    14356.71    566.10 o 
   6   6  12      289.70      440.42    104.88 o 
   7   6  12     3545.31     2859.34    506.56 o 
   8   6  12      501.85      564.32    175.13 o 
   1   7  12      244.79      245.77     48.95 o 
   2   7  12      218.78      167.82     41.25 o 
   3   7  12     1978.22     1864.85    169.55 o 
   4   7  12      391.93      272.87     62.44 o 
   5   7  12     5023.30     5235.12    462.58 o 
   6   7  12      495.27      352.79    146.28 o 
   7   7  12     4619.34     5249.55    528.22 o 
   8   7  12      439.59      481.20    185.25 o 
   0   8  12     5833.50     5888.49    496.96 o 
   1   8  12    14278.06    14330.98    325.53 o 
   2   8  12     1259.45     1205.61    105.83 o 
   3   8  12     5923.07     5875.12    339.66 o 
   4   8  12     1421.78     1434.11    220.00 o 
   5   8  12     5158.96     5326.96    479.94 o 
   6   8  12       62.14      -46.80     73.64 o 
   7   8  12     1524.33     1557.58    332.18 o 
   1   9  12      575.70      512.28     63.77 o 
   2   9  12      175.02      163.54     51.83 o 
   3   9  12      118.15       83.38     50.27 o 
   4   9  12       50.91      -48.16     77.22 o 
   5   9  12        1.78       87.46     91.51 o 
   6   9  12       60.41      -20.02     60.02 o 
   7   9  12       16.39      278.54    166.52 o 
   0  10  12      485.29      910.70    186.31 o 
   1  10  12      622.48      839.35    172.36 o 
   2  10  12      319.08      390.49     82.74 o 
   3  10  12      116.69      168.71     92.35 o 
   4  10  12       20.69       75.40    126.10 o 
   5  10  12      158.05      115.89    217.61 o 
   6  10  12       27.69      115.96    220.49 o 
   1  11  12      147.99       91.97     67.19 o 
   2  11  12      129.95      163.68     76.57 o 
   3  11  12      422.37      265.17    123.94 o 
   4  11  12       72.44        6.03     65.79 o 
   5  11  12      466.83      770.41    213.57 o 
   6  11  12      224.26      173.53    102.02 o 
   0  12  12       53.51      322.82    236.35 o 
   1  12  12     4337.15     4653.47    320.94 o 
   2  12  12     1455.06     1648.09    275.14 o 
   3  12  12     5062.37     4758.65    667.25 o 
   4  12  12      492.61      312.73    172.94 o 
   5  12  12     2625.54     3056.66    612.48 o 
   1  13  12      115.03       20.43     78.54 o 
   2  13  12       52.76     -177.36    118.24 o 
   3  13  12     1105.22      995.83    301.20 o 
   4  13  12      238.21      -63.41    184.47 o 
   0  14  12      224.32      217.61    148.44 o 
   1  14  12     5065.35     5239.59    575.44 o 
   2  14  12       28.98       71.07     58.44 o 
   1   1  13     4568.06     5398.76    214.57 o 
   2   1  13       50.31      130.99     51.28 o 
   3   1  13     5311.47     5471.29    637.70 o 
   4   1  13      821.00      776.79    140.63 o 
   5   1  13     1121.51     1271.72    309.12 o 
   6   1  13      216.19      108.82     59.16 o 
   7   1  13     2349.65     2778.84    278.45 o 
   8   1  13      446.87      577.72    111.48 o 
   9   1  13      614.38     1074.12    278.09 o 
   0   2  13     4783.31     4961.22    457.56 o 
   1   2  13    47297.98    46272.63   1893.31 o 
   2   2  13    15953.55    17117.63    763.08 o 
   3   2  13    33680.18    33456.66    896.78 o 
   4   2  13     2615.44     3015.77    285.62 o 
   5   2  13     6534.74     6916.92    561.32 o 
   6   2  13      876.67      857.37    165.28 o 
   7   2  13     1250.92     1327.85    193.39 o 
   8   2  13      455.73      361.65    110.88 o 
   9   2  13      118.84       85.15     42.58 o 
   1   3  13     2522.23     2823.98    155.68 o 
   2   3  13      870.88      863.81     64.12 o 
   3   3  13     8225.08     8044.15    593.75 o 
   4   3  13       95.17      167.08     35.82 o 
   5   3  13    14218.71    14633.60   2797.25 o 
   6   3  13     1561.17     1671.72    248.01 o 
   7   3  13     7191.88     7653.26    469.49 o 
   8   3  13     2706.36     2452.87    278.34 o 
   9   3  13     3931.58     4163.78    395.05 o 
   0   4  13    13447.84    13577.12    482.09 o 
   1   4  13    30397.05    29467.01    512.73 o 
   2   4  13     1660.77     1610.62    141.03 o 
   3   4  13    10295.17     9172.74    465.73 o 
   4   4  13     2065.10     2272.00    249.36 o 
   5   4  13     7200.47     7115.44   1096.71 o 
   6   4  13      673.84      644.31    125.67 o 
   7   4  13     2838.57     3082.94    301.08 o 
   8   4  13       70.96       90.20     50.18 o 
   9   4  13      333.66      477.24    150.94 o 
   1   5  13      951.09     1018.94    100.81 o 
   2   5  13        6.33       64.29     26.08 o 
   3   5  13      846.09      851.78    138.96 o 
   4   5  13      437.75      479.86    121.57 o 
   5   5  13     2934.29     3216.05    273.92 o 
   6   5  13      209.53      236.27     94.88 o 
   7   5  13     1947.52     2270.18    278.00 o 
   8   5  13       37.47      131.31     83.50 o 
   0   6  13     1099.97     1131.30    257.96 o 
   1   6  13     2095.03     3288.49    678.32 o 
   2   6  13       61.80      158.03     73.23 o 
   3   6  13     1185.38     1514.72    192.05 o 
   4   6  13      485.30      685.63    112.42 o 
   5   6  13     1438.28     1575.43    197.41 o 
   6   6  13     1188.65     1441.90    196.15 o 
   7   6  13        9.96       69.51    128.66 o 
   8   6  13       28.44      178.87    106.21 o 
   1   7  13      150.13      172.48     26.93 o 
   2   7  13        2.39       35.54     28.71 o 
   3   7  13       16.74       56.39     46.65 o 
   4   7  13       61.39       77.73     73.01 o 
   5   7  13      336.82      584.12    186.72 o 
   6   7  13        2.92       40.39    115.29 o 
   7   7  13     1047.89     1702.97    310.66 o 
   8   7  13      164.01      207.36    153.05 o 
   0   8  13     6438.38     6979.56    424.82 o 
   1   8  13    18308.36    18440.99    420.62 o 
   2   8  13      491.30      466.02     72.83 o 
   3   8  13     7904.93     7833.78    389.91 o 
   4   8  13       46.86       27.67     53.29 o 
   5   8  13     2818.38     3132.84    383.38 o 
   6   8  13     1089.14      631.38    187.70 o 
   7   8  13      379.58      510.53    162.75 o 
   1   9  13      351.96      275.69     46.08 o 
   2   9  13       48.81        4.69     32.46 o 
   3   9  13     8406.85     7586.13    401.16 o 
   4   9  13       50.36      100.37     61.62 o 
   5   9  13     5258.33     5389.47    498.23 o 
   6   9  13      243.80      159.53     59.53 o 
   7   9  13     2936.24     3024.17    424.42 o 
   0  10  13     1089.88     1098.90    184.79 o 
   1  10  13    13451.66    13257.76    552.59 o 
   2  10  13     1101.88     1236.50    144.04 o 
   3  10  13    10276.41     9891.18    611.21 o 
   4  10  13     1046.64     1112.44    208.00 o 
   5  10  13     3934.30     3929.94    436.64 o 
   6  10  13      500.89      388.19    148.05 o 
   1  11  13      344.29      156.67    130.54 o 
   2  11  13      482.08      580.91    165.78 o 
   3  11  13     1629.40     1459.88    354.52 o 
   4  11  13      389.43      270.60    126.82 o 
   5  11  13     1413.85     1739.44    307.67 o 
   6  11  13       28.95       44.18     66.79 o 
   0  12  13       18.29      358.84    259.41 o 
   1  12  13      243.68      409.94    129.59 o 
   2  12  13      731.87     1068.47    253.72 o 
   3  12  13      614.43     1524.73    478.46 o 
   4  12  13      107.03       40.35    135.47 o 
   5  12  13      110.57      428.02    293.99 o 
   1  13  13      268.91      176.89    182.30 o 
   2  13  13       19.19       -4.04     55.30 o 
   3  13  13       92.88     -174.38    139.79 o 
   4  13  13        0.55       53.32    253.64 o 
   0  14  13       93.87     -341.55    227.70 o 
   1  14  13     1942.52     2414.78    402.27 o 
   2  14  13       26.70      144.14    101.58 o 
   0   0  14    26133.31    22637.44    897.83 o 
   1   0  14     9790.41     9406.97    252.27 o 
   2   0  14    73031.54    76110.98   1805.75 o 
   3   0  14    21465.69    21130.01   1023.21 o 
   4   0  14    19259.99    19579.34   1073.65 o 
   5   0  14     4690.68     5023.82    583.66 o 
   6   0  14      715.88      709.04    229.14 o 
   7   0  14     2186.12     2366.35    465.49 o 
   8   0  14      291.82      338.02    133.65 o 
   9   0  14      131.87      116.73    161.41 o 
   1   1  14      286.14      482.15     56.98 o 
   2   1  14     5077.90     4638.18    542.59 o 
   3   1  14     2417.92     2636.98    406.40 o 
   4   1  14     9027.27     9641.08   1249.47 o 
   5   1  14     2054.53     1863.79    246.85 o 
   6   1  14     3279.83     3712.27    379.51 o 
   7   1  14     1354.43     1581.48    271.38 o 
   8   1  14     2590.71     2847.42    259.18 o 
   9   1  14      937.16     1111.11    198.73 o 
   0   2  14     6312.29     5570.44    893.51 o 
   1   2  14    12766.90    12605.06    586.09 o 
   2   2  14     4310.09     4579.70    678.06 o 
   3   2  14     5866.36     5574.63    380.46 o 
   4   2  14     3948.12     3827.98    531.78 o 
   5   2  14     1914.03     1990.87    266.62 o 
   6   2  14     2113.49     2223.75    299.82 o 
   7   2  14      210.60      105.84     77.94 o 
   8   2  14      862.80      855.10    179.36 o 
   9   2  14       50.28      -17.82     59.85 o 
   1   3  14      426.64      530.70     72.45 o 
   2   3  14     6905.68     8176.22    331.04 o 
   3   3  14      139.80       63.69     47.60 o 
   4   3  14      423.93      487.59    114.81 o 
   5   3  14      232.91      227.60    219.77 o 
   6   3  14      641.55      627.37    162.55 o 
   7   3  14       65.11       57.68     61.65 o 
   8   3  14       21.07      273.66    129.03 o 
   9   3  14      351.28      454.72    196.83 o 
   0   4  14     3866.07     4589.02    333.44 o 
   1   4  14      775.90     1504.45    157.90 o 
   2   4  14     2721.85     2853.30    169.53 o 
   3   4  14      628.16      468.67    105.73 o 
   4   4  14     1555.20     1751.18    328.58 o 
   5   4  14     2278.82     2184.53    267.97 o 
   6   4  14     1320.48     1340.93    197.05 o 
   7   4  14        9.93       -8.52     66.61 o 
   8   4  14      200.03      149.99     83.68 o 
   1   5  14      606.15      817.65     88.86 o 
   2   5  14     2168.44     2040.83    131.38 o 
   3   5  14      310.62      364.83    102.14 o 
   4   5  14     3365.95     3232.25    305.12 o 
   5   5  14     2592.47     2631.79    330.02 o 
   6   5  14     6286.73     7139.58    438.18 o 
   7   5  14     1256.27     1421.97    202.43 o 
   8   5  14     2341.61     2927.64    410.27 o 
   0   6  14    65949.56    67046.20   1667.40 o 
   1   6  14    11938.74    11075.74    337.32 o 
   2   6  14    19003.29    18646.94    427.05 o 
   3   6  14    12432.29    12253.40    544.73 o 
   4   6  14     7409.45     7740.23    468.15 o 
   5   6  14     3821.60     3811.17    296.75 o 
   6   6  14     2837.11     3261.37    297.52 o 
   7   6  14      841.98      465.46    131.16 o 
   8   6  14      297.11      208.47    126.35 o 
   1   7  14      188.96      143.49     64.01 o 
   2   7  14     2646.12     2583.74    165.58 o 
   3   7  14      617.44      523.22     84.80 o 
   4   7  14     3398.97     3200.04    252.59 o 
   5   7  14     2315.04     2229.20    308.36 o 
   6   7  14     2265.40     2542.27    365.09 o 
   7   7  14     2482.90     2556.56    375.89 o 
   8   7  14     2052.10     2248.33    374.63 o 
   0   8  14    10340.32    11005.35   1154.35 o 
   1   8  14     8176.62     8323.99    373.62 o 
   2   8  14     4664.87     4942.38    265.44 o 
   3   8  14     2599.19     2841.57    313.32 o 
   4   8  14     3389.14     3636.83    392.27 o 
   5   8  14     1687.96     1525.61    258.20 o 
   6   8  14     1079.74      977.23    209.09 o 
   7   8  14       11.95      -38.49     83.36 o 
   1   9  14      186.10      102.15     36.07 o 
   2   9  14      258.33      148.05     38.48 o 
   3   9  14      124.01      114.97    104.50 o 
   4   9  14      171.39      199.69     93.80 o 
   5   9  14       15.04       76.88     79.94 o 
   6   9  14       34.83       26.74     99.03 o 
   7   9  14       76.38       67.22    123.94 o 
   0  10  14      988.52      906.48    337.95 o 
   1  10  14      177.03      476.20    149.08 o 
   2  10  14      381.93      644.23    161.09 o 
   3  10  14       82.52      156.86    196.72 o 
   4  10  14      443.26      680.94    216.48 o 
   5  10  14      110.50      117.96     67.16 o 
   6  10  14      168.76      155.14    156.36 o 
   1  11  14       19.77       68.66     76.07 o 
   2  11  14      723.80      993.96    226.26 o 
   3  11  14      124.36      355.96    247.88 o 
   4  11  14     2286.57     2279.92    324.19 o 
   5  11  14      807.25      761.61    197.72 o 
   6  11  14     1182.32     1335.16    299.72 o 
   0  12  14     7785.30     7195.62    874.77 o 
   1  12  14     1932.83     2174.34    259.64 o 
   2  12  14     7038.71     7020.60    587.84 o 
   3  12  14     2221.52     2611.35    508.72 o 
   4  12  14     1705.94     1951.30    472.69 o 
   5  12  14      117.15      247.88    170.05 o 
   1  13  14        0.90     -120.13     89.86 o 
   2  13  14      538.18      352.83    103.98 o 
   3  13  14      118.27      -79.26     99.44 o 
   4  13  14      681.99      804.16    306.96 o 
   0  14  14     1594.03     1990.22    504.40 o 
   1  14  14     1692.87     2147.49    379.77 o 
   2  14  14     2407.81     2511.90    405.07 o 
   1   1  15      746.54      852.77     86.80 o 
   2   1  15     2842.17     2766.14    456.12 o 
   3   1  15      247.11      206.08    138.35 o 
   4   1  15     2872.42     2663.80    367.49 o 
   5   1  15      136.40      128.95    146.28 o 
   6   1  15     4322.85     4491.25    424.91 o 
   7   1  15      682.06      817.18    192.17 o 
   8   1  15      985.73     1288.99    175.67 o 
   9   1  15        7.28      -41.69     49.00 o 
   0   2  15    16107.51    15596.58    852.43 o 
   1   2  15       51.50      189.41     84.51 o 
   2   2  15    37778.51    36363.76    922.33 o 
   3   2  15      149.91      215.38     59.56 o 
   4   2  15    22948.24    23289.31    838.44 o 
   5   2  15       25.77     -134.22    169.33 o 
   6   2  15     6190.05     6244.49   1243.70 o 
   7   2  15       77.06      101.38     91.51 o 
   8   2  15     1547.36     1575.33    231.94 o 
   9   2  15       89.21       27.81     53.68 o 
   1   3  15       85.27       81.60     38.90 o 
   2   3  15     2292.00     1838.91    160.19 o 
   3   3  15       16.51        9.06     27.67 o 
   4   3  15     7285.84     6942.57    458.23 o 
   5   3  15        0.81        2.72    119.61 o 
   6   3  15     7894.34     7965.79    568.85 o 
   7   3  15       77.06      103.64     46.22 o 
   8   3  15     7936.26     8052.29    527.21 o 
   9   3  15       10.34       10.37    126.63 o 
   0   4  15    52808.23    49469.01    986.14 o 
   1   4  15      113.76      165.35     47.59 o 
   2   4  15    37924.91    37815.03   1491.58 o 
   3   4  15      148.63      152.00    152.04 o 
   4   4  15    22710.98    23987.40    848.70 o 
   5   4  15      186.23       46.98     41.07 o 
   6   4  15     7165.62     7714.41   1160.84 o 
   7   4  15      141.11       94.07     47.80 o 
   8   4  15     1027.65     1094.74    194.34 o 
   1   5  15      484.65      672.59     83.84 o 
   2   5  15      830.48      762.41     78.89 o 
   3   5  15      625.86      549.85    115.98 o 
   4   5  15     5130.42     5040.47    391.46 o 
   5   5  15      203.67      179.32     84.98 o 
   6   5  15     6306.95     6459.77    432.10 o 
   7   5  15       30.27      101.38     74.95 o 
   8   5  15     1624.19     2031.32    352.29 o 
   0   6  15     7077.86     8208.74    662.92 o 
   1   6  15      354.12     1077.66    201.36 o 
   2   6  15      688.23      630.85    108.89 o 
   3   6  15      360.69      400.18     87.41 o 
   4   6  15      840.02      917.16    209.69 o 
   5   6  15      204.64      123.20     78.56 o 
   6   6  15     1332.76     1495.50    208.86 o 
   7   6  15       49.87      -68.43    105.20 o 
   8   6  15      106.68       10.36    428.74 o 
   1   7  15       21.47       14.36     30.56 o 
   2   7  15      103.37      116.56     39.18 o 
   3   7  15       22.11        2.56     37.25 o 
   4   7  15      553.56      678.34    130.33 o 
   5   7  15        2.51       99.49     96.88 o 
   6   7  15     1419.89     1854.68    382.62 o 
   7   7  15      103.57      409.23    187.51 o 
   8   7  15      155.15      204.40    160.92 o 
   0   8  15    12336.57    12383.91    592.41 o 
   1   8  15      370.23      860.95    138.79 o 
   2   8  15     5638.10     5632.37    257.89 o 
   3   8  15       45.08      336.40    159.25 o 
   4   8  15     4501.02     5029.76    455.64 o 
   5   8  15      127.44      334.70    187.35 o 
   6   8  15     1742.08     1765.57    293.01 o 
   7   8  15       19.92      -80.99    114.55 o 
   1   9  15       96.59       62.93     30.87 o 
   2   9  15       42.99       54.75     34.31 o 
   3   9  15        8.47      -75.66     58.09 o 
   4   9  15     5938.78     5958.32    506.03 o 
   5   9  15      274.31      220.49     87.64 o 
   6   9  15     3820.39     3980.24    461.14 o 
   7   9  15        2.18       30.84    121.88 o 
   0  10  15    12492.17    11604.34    643.24 o 
   1  10  15      208.13      300.02    114.48 o 
   2  10  15    17051.18    17451.74    710.84 o 
   3  10  15       93.71      170.23     66.74 o 
   4  10  15     9404.38     8951.75    634.23 o 
   5  10  15        1.52      -33.06    105.92 o 
   6  10  15     2371.86     2200.14    351.27 o 
   1  11  15       19.52       -1.58     50.50 o 
   2  11  15     1921.83     1800.89    299.29 o 
   3  11  15       43.92       44.68    149.88 o 
   4  11  15     1424.41     1472.24    277.30 o 
   5  11  15      145.72      151.04     78.29 o 
   0  12  15      257.46      915.12    361.73 o 
   1  12  15      270.93      402.42    126.74 o 
   2  12  15      892.17     1662.04    334.22 o 
   3  12  15       26.95      132.58    244.99 o 
   4  12  15      650.89     1462.76    428.02 o 
   5  12  15       28.54      -17.29    157.08 o 
   1  13  15      169.80        9.45     78.64 o 
   2  13  15      522.26      343.97    110.28 o 
   3  13  15       23.20      -73.50     70.62 o 
   0  14  15      506.93      611.04    308.40 o 
   1  14  15       14.70      196.70    146.73 o 
   0   0  16     8964.26     7251.82    543.31 o 
   1   0  16    22992.50    22386.95    417.82 o 
   2   0  16    38757.26    38615.37   1379.17 o 
   3   0  16    27416.86    27739.08   1240.82 o 
   4   0  16    10674.32    11668.92    851.71 o 
   5   0  16     6202.74     5887.06    641.31 o 
   6   0  16       50.58       77.82     49.00 o 
   7   0  16     1758.63     1387.82    377.58 o 
   8   0  16      586.16      709.69    171.65 o 
   9   0  16       71.02       99.44    112.41 o 
   1   1  16        2.24       84.95     28.54 o 
   2   1  16     1029.31      969.66    149.22 o 
   3   1  16     2668.54     2840.97    277.39 o 
   4   1  16     4140.33     4320.37    365.32 o 
   5   1  16     3502.11     3541.05    360.94 o 
   6   1  16     3594.91     3191.23    368.15 o 
   7   1  16     3526.49     3545.56    408.12 o 
   8   1  16     2343.38     2328.55    282.71 o 
   9   1  16      834.34      748.16    183.04 o 
   0   2  16    29171.52    31275.33   1740.90 o 
   1   2  16     7540.52     7435.59    264.72 o 
   2   2  16    10897.14    11568.23    537.54 o 
   3   2  16     2434.45     2157.49    178.70 o 
   4   2  16     2549.75     2512.35    284.22 o 
   5   2  16     1468.01     1618.86    241.61 o 
   6   2  16     1805.19     1903.68    283.76 o 
   7   2  16       17.35       11.02     86.78 o 
   8   2  16       23.55      -15.57     65.93 o 
   9   2  16      183.33       16.61     54.91 o 
   1   3  16       64.97      131.43     48.59 o 
   2   3  16       57.90       79.53     35.64 o 
   3   3  16       36.88       34.93     55.53 o 
   4   3  16      514.49      634.52    252.92 o 
   5   3  16        6.31      154.66     81.91 o 
   6   3  16       99.63      113.75    106.19 o 
   7   3  16       65.42       14.19     71.72 o 
   8   3  16      121.26      228.43    116.70 o 
   0   4  16     5874.03     6860.72    625.46 o 
   1   4  16     2047.74     2857.49    223.18 o 
   2   4  16     6147.50     6977.06    332.63 o 
   3   4  16     3454.86     4250.10    549.07 o 
   4   4  16     2468.34     2219.95    265.58 o 
   5   4  16        4.30      177.11     95.68 o 
   6   4  16      534.76      644.32    169.67 o 
   7   4  16        4.23       16.54     65.82 o 
   8   4  16       84.15       -7.73     63.01 o 
   1   5  16       42.51       71.37     32.83 o 
   2   5  16      603.01      728.63    107.86 o 
   3   5  16      639.49      625.16     89.31 o 
   4   5  16     3935.76     4330.84    368.90 o 
   5   5  16     1527.44     1723.23    245.16 o 
   6   5  16     4404.39     4955.68    376.29 o 
   7   5  16     1199.83     1391.88    205.29 o 
   8   5  16     1072.11     1587.88    322.09 o 
   0   6  16    34864.80    35358.39   1291.26 o 
   1   6  16    11466.58    11141.78    357.66 o 
   2   6  16    21354.37    21229.09    455.07 o 
   3   6  16     5625.78     5083.50    365.02 o 
   4   6  16     6012.34     6362.43    444.80 o 
   5   6  16     1839.52     2357.38    322.10 o 
   6   6  16      660.84     1093.30    213.78 o 
   7   6  16      567.22      331.68     90.66 o 
   8   6  16        1.73     -212.68    141.78 o 
   1   7  16       19.03       50.82     36.32 o 
   2   7  16     1107.38     1024.36    104.19 o 
   3   7  16     1090.63      969.45    157.92 o 
   4   7  16     3287.15     2967.84    301.57 o 
   5   7  16     4417.84     4590.24    462.61 o 
   6   7  16     2965.61     3022.62    384.69 o 
   7   7  16      854.03      994.52    236.65 o 
   0   8  16     5342.28     5475.98    402.70 o 
   1   8  16     6650.69     6988.24    456.57 o 
   2   8  16     3149.82     3423.75    242.98 o 
   3   8  16     5112.58     5335.79    448.32 o 
   4   8  16     4106.67     4111.54    655.72 o 
   5   8  16     2545.05     2687.11    360.08 o 
   6   8  16     1769.53     1743.73    323.75 o 
   7   8  16      606.42      237.25    273.10 o 
   1   9  16      206.47      124.86     81.65 o 
   2   9  16        3.10      -74.49     69.06 o 
   3   9  16     1445.40     1417.04    235.39 o 
   4   9  16        0.98       44.74     68.38 o 
   5   9  16       50.12       56.61    126.10 o 
   6   9  16       58.00      252.38    132.25 o 
   7   9  16       45.56      201.01    263.01 o 
   0  10  16     2757.55     3429.10    360.35 o 
   1  10  16     1296.43     1391.90    251.99 o 
   2  10  16       68.22      374.66    165.77 o 
   3  10  16      109.18      125.62     89.61 o 
   4  10  16      521.22     1187.74    975.65 o 
   5  10  16      170.68      203.58    125.29 o 
   6  10  16       97.57       57.47     55.61 o 
   1  11  16       57.15       33.76     45.90 o 
   2  11  16      543.12      462.49    146.89 o 
   3  11  16     1507.46     1958.51    419.37 o 
   4  11  16     1427.76     1585.59    279.88 o 
   5  11  16      842.52      582.35    220.49 o 
   0  12  16     6008.72     5830.86    802.72 o 
   1  12  16     1924.70     1920.12    251.84 o 
   2  12  16     5380.13     5615.44    533.71 o 
   3  12  16     2157.69     2049.30    446.75 o 
   4  12  16     1676.62     1271.09    379.02 o 
   1  13  16      184.58       16.51     77.82 o 
   2  13  16      199.30      188.31     65.03 o 
   3  13  16      608.28      433.78    216.17 o 
   0  14  16     1948.50     1570.84    458.28 o 
   1  14  16      951.36     1029.75    263.55 o 
   1   1  17     1954.71     2289.73    154.61 o 
   2   1  17     2915.53     2938.61    271.06 o 
   3   1  17     1662.27     1574.61    168.95 o 
   4   1  17      642.66      474.18    118.57 o 
   5   1  17      518.39      448.92    136.55 o 
   6   1  17      750.68      690.89    171.72 o 
   7   1  17      977.47     1175.53    250.29 o 
   8   1  17      170.66      120.16     62.21 o 
   9   1  17      612.84      901.52    190.69 o 
   0   2  17     4782.90     6244.17    946.11 o 
   1   2  17    10480.25    10051.97    328.24 o 
   2   2  17     1478.29     1285.16    205.25 o 
   3   2  17    30935.55    31501.03   1440.42 o 
   4   2  17     1895.48     1753.62    235.39 o 
   5   2  17     5676.72     5115.03    440.99 o 
   6   2  17     1520.10     1374.75    228.76 o 
   7   2  17     2108.60     2463.57    353.08 o 
   8   2  17      450.15      407.87    107.50 o 
   1   3  17       38.16      169.56     52.21 o 
   2   3  17     1056.24     1024.91    122.76 o 
   3   3  17     7556.04     7785.92    477.02 o 
   4   3  17       58.04       24.71     48.72 o 
   5   3  17     9892.37    10122.73   1088.06 o 
   6   3  17      642.18      719.21    168.64 o 
   7   3  17     5773.21     5216.55    505.28 o 
   8   3  17     1418.44     1379.76    222.03 o 
   0   4  17     1430.63     1613.48    193.61 o 
   1   4  17    45390.08    45054.36    801.12 o 
   2   4  17     1049.66      963.89    127.30 o 
   3   4  17    18443.51    19378.82   1444.02 o 
   4   4  17     2150.35     2091.26    254.22 o 
   5   4  17     8124.18     8481.93    557.72 o 
   6   4  17     2190.46     1953.75    288.63 o 
   7   4  17     1489.79     1562.24    222.23 o 
   8   4  17        0.20      -69.97     71.28 o 
   1   5  17      211.83      171.16     45.69 o 
   2   5  17      755.64      781.22    116.82 o 
   3   5  17     1566.06     1473.29    203.12 o 
   4   5  17      119.41       19.05     81.01 o 
   5   5  17     4561.70     4570.20    408.91 o 
   6   5  17      507.58      570.54    162.92 o 
   7   5  17     2548.92     2820.19    306.01 o 
   8   5  17        2.64       32.57    190.23 o 
   0   6  17     3618.48     4074.10    479.90 o 
   1   6  17      625.79     1627.60    232.89 o 
   2   6  17        8.51      228.86    109.00 o 
   3   6  17      574.19      940.31    184.41 o 
   4   6  17       12.00       66.60     58.89 o 
   5   6  17      459.11      393.77    293.99 o 
   6   6  17       46.59      115.99     75.22 o 
   7   6  17       10.86       75.97    122.64 o 
   8   6  17      280.91      -30.62     79.98 o 
   1   7  17      961.76      789.89    122.10 o 
   2   7  17      193.67      186.92    154.66 o 
   3   7  17       83.16      114.12     58.35 o 
   4   7  17      311.01      296.88    125.38 o 
   5   7  17     2012.14     2784.17    410.32 o 
   6   7  17        8.99      217.67    149.86 o 
   7   7  17     1059.63     1393.83    304.61 o 
   0   8  17      352.35      640.74    149.55 o 
   1   8  17    15195.84    16303.97    555.30 o 
   2   8  17       50.33       68.60     36.89 o 
   3   8  17     5460.72     6286.26    690.31 o 
   4   8  17      617.72      781.96    196.75 o 
   5   8  17     4350.26     4501.33    476.39 o 
   6   8  17      364.17      473.41    182.43 o 
   7   8  17      158.58      163.63    110.56 o 
   1   9  17      615.88      825.32    170.75 o 
   2   9  17      332.64      408.77    107.50 o 
   3   9  17     2921.55     2982.65    353.11 o 
   4   9  17      422.46      473.15    147.67 o 
   5   9  17     4196.50     4324.30    626.90 o 
   6   9  17      397.36      268.44    122.72 o 
   0  10  17        5.56       -8.63     50.08 o 
   1  10  17     8645.50     8626.29    589.89 o 
   2  10  17      811.07      850.79    149.55 o 
   3  10  17     5805.37     5832.26    493.62 o 
   4  10  17      335.09      370.10    133.71 o 
   5  10  17     4097.94     3440.66    420.37 o 
   6  10  17       71.64       -4.16     76.38 o 
   1  11  17      114.00      -83.18     63.42 o 
   2  11  17       38.38     -107.41    224.10 o 
   3  11  17       21.60      164.29    239.23 o 
   4  11  17        2.71       33.11    118.17 o 
   5  11  17     1033.68     1241.47    302.64 o 
   0  12  17       38.16      217.61    220.49 o 
   1  12  17      924.63     1379.16    230.74 o 
   2  12  17      340.60      546.54    487.11 o 
   3  12  17     1440.17     1909.51    472.69 o 
   4  12  17      697.86      520.25    312.73 o 
   1  13  17        2.60     -172.63    115.09 o 
   2  13  17        3.87      -76.02     65.70 o 
   3  13  17       76.88      -46.12     83.59 o 
   0  14  17       58.15       86.47    155.64 o 
   0   0  18     7033.68     9113.77    655.72 o 
   1   0  18    72360.70    69858.28    781.05 o 
   2   0  18     2495.38     2559.47    357.40 o 
   3   0  18    33309.62    32761.46   1395.02 o 
   4   0  18     3356.68     3650.41    510.16 o 
   5   0  18    10664.00    10325.78    886.30 o 
   6   0  18     5384.04     5129.02    667.25 o 
   7   0  18     5831.63     6114.76    778.22 o 
   8   0  18      366.42      559.16    236.35 o 
   1   1  18     8745.20     9436.24    269.28 o 
   2   1  18       73.80       64.69     54.97 o 
   3   1  18     3954.41     3742.89    331.44 o 
   4   1  18      966.51      924.94    177.51 o 
   5   1  18     6036.67     5694.34    471.07 o 
   6   1  18      666.03      793.39    175.16 o 
   7   1  18     8059.25     8200.21    811.36 o 
   8   1  18      252.35       61.50     49.65 o 
   0   2  18     8284.94    10443.96    504.38 o 
   1   2  18    21211.78    21886.56    476.43 o 
   2   2  18     3524.02     4111.74    246.31 o 
   3   2  18     4023.85     4417.56    367.36 o 
   4   2  18     2152.71     2253.40    275.54 o 
   5   2  18     7272.44     7131.88    706.88 o 
   6   2  18      212.13      299.75    120.21 o 
   7   2  18       25.43       -9.56     66.29 o 
   8   2  18       55.03       80.51     58.09 o 
   1   3  18      563.49      552.98     81.23 o 
   2   3  18       30.85       75.09     43.71 o 
   3   3  18      823.33     1018.81    180.86 o 
   4   3  18        7.89       48.26     47.60 o 
   5   3  18        1.31      100.70    107.79 o 
   6   3  18      441.56      382.94    223.38 o 
   7   3  18      138.56      432.06    181.72 o 
   8   3  18      233.53      237.42     99.83 o 
   0   4  18      409.14     1591.15    254.64 o 
   1   4  18     3816.22     5805.45    406.04 o 
   2   4  18      221.51      190.37     99.96 o 
   3   4  18     6598.24     6197.10    432.05 o 
   4   4  18     1818.73     1913.58    361.01 o 
   5   4  18      645.59      712.26    164.12 o 
   6   4  18      166.89      129.89     69.78 o 
   7   4  18       32.94      102.75     79.25 o 
   8   4  18      343.16      324.97    116.04 o 
   1   5  18      104.38      162.50     45.05 o 
   2   5  18        0.95       42.40     34.53 o 
   3   5  18     1800.65     1667.91    222.57 o 
   4   5  18      525.04      737.14    182.30 o 
   5   5  18     1861.20     2286.43    299.60 o 
   6   5  18      482.30      648.52    152.74 o 
   7   5  18     2888.17     3458.12    337.13 o 
   8   5  18      578.92      541.07    242.11 o 
   0   6  18     1753.46     1651.55    296.87 o 
   1   6  18    25627.42    24626.90    560.20 o 
   2   6  18     2317.86     2520.78    214.32 o 
   3   6  18    17054.52    17143.81    713.10 o 
   4   6  18     1437.31     1407.35    302.64 o 
   5   6  18     6700.50     7478.31    530.85 o 
   6   6  18      540.73      403.11    100.93 o 
   7   6  18     1831.39     1633.74    302.11 o 
   8   6  18       99.98       63.55    101.32 o 
   1   7  18      299.77      344.48     82.95 o 
   2   7  18      211.69      162.88     47.90 o 
   3   7  18     2761.41     2749.90    353.80 o 
   4   7  18      953.95      758.67    154.71 o 
   5   7  18     6631.91     6673.96    721.29 o 
   6   7  18     1288.05     1118.66    238.38 o 
   7   7  18     2945.24     3759.78    475.56 o 
   0   8  18     2156.87     2620.62    312.73 o 
   1   8  18     9713.37    10243.23    450.81 o 
   2   8  18     1830.55     1850.54    189.17 o 
   3   8  18     5520.88     5809.24    681.66 o 
   4   8  18     1482.87     1508.30    376.14 o 
   5   8  18     3231.61     3779.06    561.32 o 
   6   8  18      267.94      246.33     60.64 o 
   7   8  18      493.02      227.42    275.98 o 
   1   9  18       39.14       20.19     42.80 o 
   2   9  18      156.94       37.73    107.36 o 
   3   9  18       14.36       73.39    103.61 o 
   4   9  18        4.21      180.63    142.27 o 
   5   9  18       24.25      148.43    154.38 o 
   6   9  18       11.03       10.50    110.97 o 
   0  10  18      648.08      578.09    145.55 o 
   1  10  18      621.98      995.53    249.64 o 
   2  10  18       20.38      136.85    103.14 o 
   3  10  18      776.66      655.08    193.46 o 
   4  10  18       21.76      427.36    174.89 o 
   5  10  18       76.02      254.51    647.07 o 
   6  10  18       16.84       84.90    120.01 o 
   1  11  18      106.54       86.49     60.75 o 
   2  11  18       79.84      113.56     69.55 o 
   3  11  18      303.49      394.87    198.88 o 
   4  11  18       28.95       83.98     64.22 o 
   5  11  18      926.45     1491.81    420.09 o 
   0  12  18      248.95      -85.03    159.97 o 
   1  12  18     4636.27     4518.90    483.24 o 
   2  12  18      121.84      195.06    134.90 o 
   3  12  18     6251.10     6451.99    808.48 o 
   4  12  18      423.67      268.05    207.52 o 
   1  13  18       54.54      -39.75     78.59 o 
   2  13  18        7.10     -131.49     87.66 o 
   3  13  18      446.41      386.23    183.02 o 
   1   1  19      562.28      947.36    120.39 o 
   2   1  19     2191.95     2456.21    257.71 o 
   3   1  19      191.19      111.89    118.89 o 
   4   1  19      476.93      504.27    136.40 o 
   5   1  19        1.59       68.86     71.34 o 
   6   1  19     2243.72     2215.74    318.01 o 
   7   1  19     1968.41     1861.05    313.74 o 
   8   1  19      753.00      672.51    206.35 o 
   0   2  19    26015.21    26430.84    821.45 o 
   1   2  19     7947.66     8070.89    298.19 o 
   2   2  19    21546.79    21965.27    560.21 o 
   3   2  19     6196.91     5798.40    454.68 o 
   4   2  19     5968.35     5588.19    441.67 o 
   5   2  19      207.88      259.37     92.95 o 
   6   2  19     2233.27     2385.78    324.84 o 
   7   2  19       17.36      174.99    117.45 o 
   8   2  19      399.67      323.96    125.41 o 
   1   3  19     2007.59     2005.03    150.87 o 
   2   3  19     3144.94     2966.43    217.22 o 
   3   3  19     3439.82     3325.52    450.36 o 
   4   3  19     6379.34     5910.96    463.09 o 
   5   3  19     4796.74     5114.11    447.85 o 
   6   3  19     4906.72     5247.50    483.93 o 
   7   3  19     1485.92     1491.73    268.54 o 
   8   3  19     4238.28     4212.18    391.65 o 
   0   4  19    34332.99    33877.07    919.17 o 
   1   4  19    11672.33    11628.17    377.18 o 
   2   4  19    19004.80    20002.55    588.28 o 
   3   4  19     2617.15     2396.55    276.16 o 
   4   4  19    10450.31    10411.14    669.41 o 
   5   4  19     3389.23     3506.14    369.09 o 
   6   4  19     1042.69     1257.08    231.82 o 
   7   4  19     1570.86     1739.10    291.94 o 
   8   4  19      131.17      160.94     80.79 o 
   1   5  19      114.80      136.98     54.50 o 
   2   5  19      252.22      162.18     53.49 o 
   3   5  19      296.46      366.61    108.65 o 
   4   5  19     1214.22     1097.50    238.51 o 
   5   5  19      342.48      513.76    141.13 o 
   6   5  19     2096.22     1967.70    300.39 o 
   7   5  19      127.62      218.28    100.39 o 
   8   5  19      172.48      360.27    177.95 o 
   0   6  19        9.46      293.99    220.49 o 
   1   6  19      435.62      888.11    173.17 o 
   2   6  19      431.21      722.14    182.86 o 
   3   6  19      201.03      264.05    111.15 o 
   4   6  19      509.72      669.96    221.22 o 
   5   6  19       44.20       70.54     82.06 o 
   6   6  19      265.99      603.37    212.21 o 
   7   6  19       14.06      -77.71    205.36 o 
   1   7  19       16.76      -18.32     34.75 o 
   2   7  19      259.45      276.73     66.22 o 
   3   7  19       62.33       39.10     50.92 o 
   4   7  19       23.23       62.76     53.32 o 
   5   7  19      388.85      286.79    181.58 o 
   6   7  19      747.34     1112.39    264.32 o 
   7   7  19      520.58      560.94    174.85 o 
   0   8  19    12963.79    13635.21    666.25 o 
   1   8  19     1696.18     2270.94    253.67 o 
   2   8  19     6087.51     6196.80    355.60 o 
   3   8  19     1330.21     1680.37    353.08 o 
   4   8  19     1470.96     2037.77    435.22 o 
   5   8  19     1747.20     2103.43    327.68 o 
   6   8  19      762.12      592.21    268.77 o 
   7   8  19       11.74      -44.84    103.40 o 
   1   9  19        1.13      -45.05     39.65 o 
   2   9  19     1166.59      928.01    185.62 o 
   3   9  19     1179.75     1013.36    206.81 o 
   4   9  19     4632.56     4310.97    448.50 o 
   5   9  19     1109.86     1201.50    256.95 o 
   6   9  19     2303.06     2430.04    371.18 o 
   0  10  19     4802.34     5640.12    469.59 o 
   1  10  19     2806.29     3025.11    359.49 o 
   2  10  19     5311.63     4812.55    366.11 o 
   3  10  19     1492.29     1465.57    250.07 o 
   4  10  19     5113.09     5042.59    504.90 o 
   5  10  19      863.41      822.00    300.48 o 
   1  11  19      150.96       16.96     39.14 o 
   2  11  19      106.27      125.22     92.13 o 
   3  11  19      262.62      328.58    175.82 o 
   4  11  19      232.77      291.59    115.63 o 
   5  11  19      280.06      829.35    257.96 o 
   0  12  19      407.14      193.11    190.23 o 
   1  12  19      137.64      303.51    130.19 o 
   2  12  19     1362.36     2228.96    364.18 o 
   3  12  19      243.19     1052.03    351.64 o 
   4  12  19      559.64      720.57    273.82 o 
   1  13  19       30.58     -103.17     82.64 o 
   2  13  19       59.70       41.11     61.95 o 
   0   0  20    38272.02    35906.02   1364.76 o 
   1   0  20      154.19      185.85     38.71 o 
   2   0  20    45946.08    42205.25   1585.26 o 
   3   0  20       77.35      -57.65     74.94 o 
   4   0  20    24190.79    22507.73   1292.70 o 
   5   0  20        0.08     -123.94    113.85 o 
   6   0  20     6408.23     6627.81    788.30 o 
   7   0  20        2.31        0.00    112.41 o 
   8   0  20     1537.99     1504.55    416.49 o 
   1   1  20       22.40      127.33     30.24 o 
   2   1  20     5579.27     5696.08    412.66 o 
   3   1  20       42.13       45.13     42.09 o 
   4   1  20     4000.99     4038.93    381.12 o 
   5   1  20      209.39      371.79    125.77 o 
   6   1  20     5985.50     6293.95    572.85 o 
   7   1  20      109.54      105.09     54.73 o 
   8   1  20     5129.62     5501.36    570.62 o 
   0   2  20    33401.13    35953.77   1155.80 o 
   1   2  20       98.54      454.15    141.24 o 
   2   2  20     2401.37     3307.15    392.61 o 
   3   2  20        9.07       43.42     52.38 o 
   4   2  20     2992.35     2924.46    425.14 o 
   5   2  20      140.75       42.71    173.66 o 
   6   2  20     1332.19     1350.21    249.20 o 
   7   2  20      110.09       70.52     83.51 o 
   8   2  20      172.63       66.14    149.88 o 
   1   3  20      241.62      235.15     60.76 o 
   2   3  20       27.78      116.57     60.72 o 
   3   3  20        0.76       59.26     97.28 o 
   4   3  20      186.02      327.18    135.02 o 
   5   3  20      436.40      403.57    140.17 o 
   6   3  20      117.67      181.07    105.27 o 
   7   3  20        0.11       -1.15    102.80 o 
   8   3  20       18.61       -6.81    121.78 o 
   0   4  20     3891.98     4941.58    386.21 o 
   1   4  20      253.04      894.80    134.73 o 
   2   4  20     6602.85     6721.00    355.73 o 
   3   4  20     2108.06     2354.39    331.46 o 
   4   4  20     2034.90     2092.05    356.68 o 
   5   4  20      171.09       77.85    103.76 o 
   6   4  20       85.86       69.05     66.07 o 
   7   4  20       45.08       95.60     78.63 o 
   8   4  20       61.25       42.07     49.66 o 
   1   5  20      119.81      136.05     67.64 o 
   2   5  20      340.57      142.64    124.66 o 
   3   5  20       25.91      -31.82     71.33 o 
   4   5  20     3384.99     3451.53    350.33 o 
   5   5  20       18.92     -114.41    134.75 o 
   6   5  20     4000.81     4258.33    442.38 o 
   7   5  20      791.26      876.86    177.70 o 
   8   5  20     1555.73     1970.43    360.10 o 
   0   6  20    18414.57    19551.96   1066.44 o 
   1   6  20     1448.49     1462.43    143.90 o 
   2   6  20    20819.06    20987.54    642.20 o 
   3   6  20      670.24      727.61    149.54 o 
   4   6  20    12670.79    13273.49    692.40 o 
   5   6  20       93.30       50.24     35.65 o 
   6   6  20     6149.40     5699.71    775.33 o 
   7   6  20       72.76       97.57    150.60 o 
   1   7  20      351.00      371.67     81.90 o 
   2   7  20      249.79      160.60     64.05 o 
   3   7  20      137.84       59.87     48.87 o 
   4   7  20     2447.46     2267.86    277.37 o 
   5   7  20       43.90       -7.21     59.09 o 
   6   7  20     3277.44     3653.85    479.90 o 
   7   7  20        0.47       53.15     68.94 o 
   0   8  20     8316.93     9519.23   1330.17 o 
   1   8  20     3247.51     3014.03    254.25 o 
   2   8  20     4652.34     5232.70    333.38 o 
   3   8  20       26.02       66.29     44.68 o 
   4   8  20     3273.54     3130.16    537.55 o 
   5   8  20       34.69       29.76    129.70 o 
   6   8  20     1300.31     1316.93    270.83 o 
   1   9  20      462.59      307.14     87.28 o 
   2   9  20        6.95       -6.05     52.76 o 
   3   9  20       98.01       46.12     87.91 o 
   4   9  20       55.23      423.92    613.93 o 
   5   9  20        2.34       -9.97    123.22 o 
   6   9  20      123.82       55.71    107.42 o 
   0  10  20      248.99      945.39    358.84 o 
   1  10  20       37.86       79.37    133.31 o 
   2  10  20        2.93      209.15    152.43 o 
   3  10  20        1.26      312.45    345.87 o 
   4  10  20      416.02      804.52    237.67 o 
   5  10  20        2.42      211.08    114.06 o 
   1  11  20       32.65       26.16     77.37 o 
   2  11  20       14.17       33.87     59.85 o 
   3  11  20      155.34      122.50    171.50 o 
   4  11  20     1063.62     1252.90    258.74 o 
   0  12  20     5300.25     4994.99    762.36 o 
   1  12  20       82.35     -105.48    126.82 o 
   2  12  20     6499.64     6479.99    579.47 o 
   3  12  20       13.53      415.05    208.97 o 
   1  13  20        6.86     -174.75    116.50 o 
   2  13  20      255.00      140.85    124.66 o 
   1   1  21     1754.81     1579.06     80.37 o 
   2   1  21      184.51      291.95    123.22 o 
   3   1  21     1245.59     1222.30    202.37 o 
   4   1  21     1683.94     1810.26    254.83 o 
   5   1  21     5272.88     5759.49    496.12 o 
   6   1  21     2546.59     2899.90    367.45 o 
   7   1  21      855.77      654.39    267.33 o 
   8   1  21      920.64     1213.95    275.41 o 
   0   2  21    17400.29    18633.44    734.26 o 
   1   2  21    10960.92    10887.15    360.81 o 
   2   2  21    24671.02    25056.75    616.73 o 
   3   2  21     8711.40     9151.67    558.79 o 
   4   2  21     5545.57     5793.46    466.21 o 
   5   2  21     5644.81     5366.71    477.01 o 
   6   2  21      414.68      484.84    142.81 o 
   7   2  21      895.85     1058.78    240.36 o 
   8   2  21      589.00      465.50    167.63 o 
   1   3  21        0.69       -9.41     30.48 o 
   2   3  21     5687.18     5557.79    307.01 o 
   3   3  21     2543.50     2401.62    284.66 o 
   4   3  21     7163.28     7382.86    525.99 o 
   5   3  21     1527.33     1757.12    270.44 o 
   6   3  21     3013.22     3133.24    377.17 o 
   7   3  21     2079.63     2443.00    353.50 o 
   8   3  21     2377.37     2557.26    317.45 o 
   0   4  21    15601.69    14447.99    636.12 o 
   1   4  21    13199.26    12956.95    419.29 o 
   2   4  21    10231.55    10176.61    434.21 o 
   3   4  21     7083.07     7592.81    504.91 o 
   4   4  21     7519.67     7507.62    530.99 o 
   5   4  21     3314.16     3327.24    371.41 o 
   6   4  21     4506.17     4221.75    608.16 o 
   7   4  21      562.45      363.91    141.18 o 
   8   4  21      417.19      465.87    134.16 o 
   1   5  21     1226.87     1132.55    124.01 o 
   2   5  21     1087.97      951.68    133.90 o 
   3   5  21      264.04      192.17     72.34 o 
   4   5  21      829.46      966.88    192.18 o 
   5   5  21      293.41      242.09    123.11 o 
   6   5  21     1238.31     1648.18    284.47 o 
   7   5  21      395.09      423.61    119.25 o 
   0   6  21     6933.27     7233.09    683.10 o 
   1   6  21      219.17      726.52    222.73 o 
   2   6  21      134.71      240.43     96.53 o 
   3   6  21        0.88      172.17     90.75 o 
   4   6  21        0.97      146.25    108.81 o 
   5   6  21      235.77      171.19     72.78 o 
   6   6  21      748.88      720.57    288.23 o 
   7   6  21      470.66      545.79    193.86 o 
   1   7  21        3.51       96.12     71.68 o 
   2   7  21       49.38       28.78     46.37 o 
   3   7  21       17.58      -96.66    195.27 o 
   4   7  21      522.78      376.14    157.08 o 
   5   7  21      117.09      255.08    207.52 o 
   6   7  21      482.39     1114.63    520.25 o 
   7   7  21        1.55      115.04     94.55 o 
   0   8  21     8233.28     8651.07    553.58 o 
   1   8  21      119.03      391.13    128.17 o 
   2   8  21     2099.89     2285.57    293.29 o 
   3   8  21     1809.72     1762.52    399.20 o 
   4   8  21     1982.43     2341.85    471.25 o 
   5   8  21      712.19      767.21    232.31 o 
   6   8  21      617.77      523.47    206.58 o 
   1   9  21      404.77      328.40     88.21 o 
   2   9  21      256.93      104.66     53.98 o 
   3   9  21      532.68      550.52    198.88 o 
   4   9  21     2561.39     2674.69    363.45 o 
   5   9  21      914.21     1041.74    241.17 o 
   6   9  21     1872.13     2048.88    349.01 o 
   0  10  21     7528.51     8417.70    902.15 o 
   1  10  21     5469.43     4824.94    683.10 o 
   2  10  21     5699.50     6112.77    497.50 o 
   3  10  21     4432.73     4609.31    479.90 o 
   4  10  21     2055.90     1958.91    315.58 o 
   5  10  21     1075.51     1033.01    461.89 o 
   1  11  21        5.34      -56.39     60.80 o 
   2  11  21     1340.01     1250.11    247.57 o 
   3  11  21      229.50      475.58    293.99 o 
   4  11  21      282.38      421.19    147.00 o 
   0  12  21      409.23      634.10    289.67 o 
   1  12  21      524.02      937.19    242.04 o 
   2  12  21      457.69     1055.77    258.11 o 
   3  12  21      404.97      801.27    351.64 o 
   1  13  21      172.70       93.58    153.48 o 
   0   0  22      126.36      252.20     85.03 o 
   1   0  22    40503.08    38847.64   1569.94 o 
   2   0  22     1483.51     1209.12    279.58 o 
   3   0  22    20345.29    19331.46   1164.44 o 
   4   0  22        2.73      -18.73     95.12 o 
   5   0  22       50.72       96.56     73.50 o 
   6   0  22       21.63      -61.97     73.50 o 
   7   0  22      970.92     1126.97    368.93 o 
   8   0  22       10.04      -79.26    139.79 o 
   1   1  22       96.63      167.00     38.78 o 
   2   1  22       15.74       22.06     45.85 o 
   3   1  22     6593.85     6841.01    494.45 o 
   4   1  22      697.72      786.31    168.63 o 
   5   1  22     4699.72     4538.97    447.85 o 
   6   1  22        4.73      -89.77     87.16 o 
   7   1  22     3610.71     3911.75    457.81 o 
   8   1  22      919.04      680.30    208.86 o 
   0   2  22      237.85     1075.75    492.15 o 
   1   2  22    12619.42    13755.23    466.84 o 
   2   2  22     1713.10     2142.99    194.42 o 
   3   2  22     6856.99     7908.09    754.44 o 
   4   2  22       68.05       23.42     61.25 o 
   5   2  22     5370.19     5856.85    729.94 o 
   6   2  22     1910.26     1893.59    303.15 o 
   7   2  22     1481.64     1467.16    286.14 o 
   8   2  22       11.83       36.73    170.05 o 
   1   3  22       32.22       50.54     26.09 o 
   2   3  22       36.21       53.42     45.59 o 
   3   3  22      463.91      487.25    139.06 o 
   4   3  22     1363.76     1416.64    242.68 o 
   5   3  22      183.16      142.49     40.78 o 
   6   3  22      409.30      368.07    129.50 o 
   7   3  22       11.30      240.38    146.09 o 
   8   3  22       91.91       61.69     50.84 o 
   0   4  22      228.06      677.26    402.80 o 
   1   4  22     6154.43     6759.26    314.33 o 
   2   4  22      510.32      727.23    123.83 o 
   3   4  22     4415.05     4857.60    424.22 o 
   4   4  22       57.30      110.23    109.26 o 
   5   4  22     2084.32     1893.70    302.19 o 
   6   4  22       67.25      -15.56     71.95 o 
   7   4  22        0.58      -17.22    190.23 o 
   1   5  22      401.60      547.18    106.16 o 
   2   5  22       77.51      113.91     52.86 o 
   3   5  22     1657.76     1742.30    246.79 o 
   4   5  22      186.23      177.02     92.19 o 
   5   5  22     4332.33     4181.90    432.73 o 
   6   5  22      800.45      701.87    191.55 o 
   7   5  22     2792.65     2564.20    369.47 o 
   0   6  22     5525.01     5100.20    580.78 o 
   1   6  22    19579.04    19542.27    550.02 o 
   2   6  22       32.45      -31.98     62.23 o 
   3   6  22    10959.56    10988.44    991.51 o 
   4   6  22     1108.45     1177.89    219.77 o 
   5   6  22     3786.74     4140.63    421.12 o 
   6   6  22       99.37      187.35    112.41 o 
   7   6  22      626.29      878.58    221.93 o 
   1   7  22     1644.51     1662.63    195.81 o 
   2   7  22      168.74      116.06     63.00 o 
   3   7  22     1262.33     1273.94    206.88 o 
   4   7  22      196.11        1.44    105.20 o 
   5   7  22     2935.71     3569.71    612.48 o 
   6   7  22       30.65      205.39    118.47 o 
   7   7  22     2271.04     2330.81    384.31 o 
   0   8  22     1287.04     1649.68    256.88 o 
   1   8  22     7366.52     8088.53    435.67 o 
   2   8  22      536.27      634.93    172.35 o 
   3   8  22     1626.74     1781.25    397.75 o 
   4   8  22      254.75       -8.65    178.70 o 
   5   8  22     3760.18     2599.82    533.22 o 
   6   8  22        0.28      -49.42    215.45 o 
   1   9  22      250.33      187.58     77.95 o 
   2   9  22       67.76       22.34     50.95 o 
   3   9  22      226.80      229.14    136.91 o 
   4   9  22       69.39      283.62    482.78 o 
   5   9  22        1.84      293.45    159.25 o 
   6   9  22        2.25      176.06    136.48 o 
   0  10  22      897.97     1083.74    345.87 o 
   1  10  22      504.65      899.27    344.43 o 
   2  10  22      418.78      362.59    148.11 o 
   3  10  22      421.75      873.47    476.30 o 
   4  10  22       82.48       57.73    149.16 o 
   5  10  22      150.11      406.48    171.00 o 
   1  11  22        1.16      -39.23    111.00 o 
   2  11  22       89.02      188.27    190.95 o 
   3  11  22      962.53     1289.82    374.70 o 
   4  11  22       39.89     -170.74    113.82 o 
   0  12  22      125.76       43.23    108.09 o 
   1  12  22     4410.84     4409.06    515.64 o 
   2  12  22      312.24      480.74    158.96 o 
   3  12  22     3442.72     3977.55    660.04 o 
   1   1  23     1170.77     1254.16    109.17 o 
   2   1  23      787.89      944.55    283.90 o 
   3   1  23      791.30      912.44    186.51 o 
   4   1  23      461.11      514.26    146.93 o 
   5   1  23      154.33       96.01     88.06 o 
   6   1  23      682.83      587.76    300.48 o 
   7   1  23     1950.64     1992.53    336.26 o 
   8   1  23       30.38       23.06    142.67 o 
   0   2  23     5806.00     6667.71    587.27 o 
   1   2  23    19160.19    18966.46    493.18 o 
   2   2  23     2976.48     3100.19    226.59 o 
   3   2  23    10666.98    10319.29    617.18 o 
   4   2  23      354.76      415.14    175.10 o 
   5   2  23     5281.09     5923.65    778.94 o 
   6   2  23       93.00       63.93     78.92 o 
   7   2  23     2593.30     2671.86    386.08 o 
   8   2  23        1.42       23.02     76.41 o 
   1   3  23     1023.79      965.31    116.48 o 
   2   3  23      480.21      381.20     82.25 o 
   3   3  23     2991.50     2446.40    298.71 o 
   4   3  23      470.90      364.34    108.09 o 
   5   3  23     2351.38     2127.09    306.90 o 
   6   3  23      139.55      206.14     83.32 o 
   7   3  23     5102.72     5324.98    548.07 o 
   0   4  23     2697.43     3098.85    315.82 o 
   1   4  23    15071.81    15009.73    468.25 o 
   2   4  23     1182.52     1272.99    151.78 o 
   3   4  23     5722.63     5672.95    463.15 o 
   4   4  23      699.74      896.30    186.55 o 
   5   4  23     7814.64     8505.60    614.67 o 
   6   4  23      324.66      267.21    132.58 o 
   7   4  23     2168.70     2059.69    508.00 o 
   1   5  23     1113.05     1161.44    139.17 o 
   2   5  23     1188.63      889.88    134.19 o 
   3   5  23     2592.68     2369.54    294.46 o 
   4   5  23      578.43      548.22    235.63 o 
   5   5  23     1891.59     2267.48    313.99 o 
   6   5  23       38.90      -36.15     56.20 o 
   7   5  23     1346.48     1506.04    297.78 o 
   0   6  23      110.79      788.30    292.55 o 
   1   6  23     2895.21     3884.69    269.35 o 
   2   6  23       13.92      249.05    115.84 o 
   3   6  23      543.47      654.74    182.30 o 
   4   6  23       83.34      297.15    192.39 o 
   5   6  23      502.13      543.11    237.79 o 
   6   6  23      332.82      415.05    270.93 o 
   7   6  23       13.56      128.12    113.52 o 
   1   7  23      511.77      516.38    111.38 o 
   2   7  23      398.32      405.64    104.50 o 
   3   7  23      780.58      826.98    169.56 o 
   4   7  23        0.17     -105.20    159.97 o 
   5   7  23     1222.39      965.56    322.82 o 
   6   7  23      367.47      864.68    337.23 o 
   0   8  23       16.34      635.02    210.28 o 
   1   8  23     5715.34     5803.14    376.90 o 
   2   8  23     2332.99     2667.72    332.44 o 
   3   8  23     4865.97     4245.60    609.60 o 
   4   8  23     1055.34     1059.24    344.43 o 
   5   8  23     2309.27     2131.45    489.99 o 
   6   8  23       48.40        9.28     69.96 o 
   1   9  23        2.57       37.42     71.68 o 
   2   9  23       96.71       61.36     76.81 o 
   3   9  23      684.84      677.34    250.76 o 
   4   9  23      185.29      164.29    132.58 o 
   5   9  23     2503.45     2822.22    403.17 o 
   0  10  23     1031.43     1063.56    341.55 o 
   1  10  23     7649.19     8074.71    897.83 o 
   2  10  23      164.33      156.66     51.16 o 
   3  10  23     5422.47     5682.14    553.40 o 
   4  10  23      786.58      740.05    195.05 o 
   5  10  23     1480.70     1452.65    281.76 o 
   1  11  23       51.01       25.88     64.21 o 
   2  11  23        0.29      -32.97     49.81 o 
   3  11  23      333.20      456.84    219.05 o 
   4  11  23       47.76      -61.77     61.36 o 
   0  12  23      285.55      456.84    249.32 o 
   1  12  23       86.32      447.02    188.49 o 
   2  12  23      191.48      497.45    216.89 o 
   0   0  24    29871.58    29360.36   1363.32 o 
   1   0  24    14362.04    14709.02    474.71 o 
   2   0  24    22588.03    23552.56   1298.47 o 
   3   0  24     8978.48     8504.17    811.36 o 
   4   0  24     2077.67     2042.10    403.52 o 
   5   0  24     1377.61     1660.19    373.26 o 
   6   0  24     9862.22     9602.32    994.39 o 
   7   0  24      424.03      821.45    322.82 o 
   8   0  24      553.21      740.75    328.58 o 
   1   1  24        4.44       42.18     38.69 o 
   2   1  24     4023.72     3785.89    368.97 o 
   3   1  24      187.02      124.07     84.29 o 
   4   1  24     2172.15     1881.82    282.19 o 
   5   1  24      821.23     1069.44    208.17 o 
   6   1  24     2396.66     2653.95    370.73 o 
   7   1  24      963.97      912.95    233.68 o 
   8   1  24     2548.43     2941.38    429.60 o 
   0   2  24    10589.25    11811.73    621.98 o 
   1   2  24      877.19     1319.05    140.78 o 
   2   2  24     5070.28     5157.58    296.33 o 
   3   2  24     1936.56     2147.45    294.85 o 
   4   2  24     3484.54     3745.47    453.24 o 
   5   2  24      414.55      449.37    159.50 o 
   6   2  24     1758.32     1603.18    291.79 o 
   7   2  24       22.36      -17.99     69.80 o 
   1   3  24       95.60      203.65     66.56 o 
   2   3  24      569.48      565.85    109.22 o 
   3   3  24     1197.59     1229.76    223.64 o 
   4   3  24      124.63      101.47    112.64 o 
   5   3  24     1913.46     2323.67    327.18 o 
   6   3  24        1.79       32.46     58.63 o 
   7   3  24       14.40      119.71    143.22 o 
   0   4  24     6661.36     8270.47    944.67 o 
   1   4  24        4.09      538.60    122.41 o 
   2   4  24       42.93      263.71    124.24 o 
   3   4  24       16.45       75.90     88.38 o 
   4   4  24     2776.48     3260.19    385.31 o 
   5   4  24        1.34      127.70    119.26 o 
   6   4  24      400.27      279.81    190.23 o 
   7   4  24      151.82      210.98     88.97 o 
   1   5  24     2742.00     2701.02    207.90 o 
   2   5  24     3513.66     3460.07    272.30 o 
   3   5  24     2937.77     2796.19    404.96 o 
   4   5  24     2411.22     2378.85    313.82 o 
   5   5  24     1195.27      894.84    204.55 o 
   6   5  24     1395.48     1374.72    262.81 o 
   7   5  24      837.24     1164.50    263.07 o 
   0   6  24    11413.34    10696.15    850.27 o 
   1   6  24    15787.54    15524.40    506.71 o 
   2   6  24    10880.04    10309.08    485.61 o 
   3   6  24     3354.54     3348.31    406.40 o 
   4   6  24     5902.05     5361.33    470.44 o 
   5   6  24     2355.50     2881.08    363.54 o 
   6   6  24     1858.42     2328.88    530.34 o 
   7   6  24       94.64      183.35    112.86 o 
   1   7  24       55.50      120.15     67.41 o 
   2   7  24     1064.28     1192.90    169.59 o 
   3   7  24      549.77      732.91    161.03 o 
   4   7  24     1629.18     1227.85    347.31 o 
   5   7  24     1299.82     1550.67    420.81 o 
   6   7  24     2891.99     2733.84    593.75 o 
   0   8  24    12372.25    12392.36    739.31 o 
   1   8  24     1985.79     2378.32    245.25 o 
   2   8  24     3692.45     4094.40    572.85 o 
   3   8  24      711.41      635.54    239.23 o 
   4   8  24     2590.83     2475.88    511.61 o 
   5   8  24      111.97      605.28    269.49 o 
   6   8  24      420.74      388.98    162.87 o 
   1   9  24       15.05       71.99     61.75 o 
   2   9  24        5.58      -16.25     66.31 o 
   3   9  24        3.65      -77.82     73.50 o 
   4   9  24        0.69     -306.96    204.64 o 
   5   9  24        6.63      306.35    131.43 o 
   0  10  24      175.94      390.55    244.99 o 
   1  10  24      373.34      605.28    278.14 o 
   2  10  24      249.90      475.76    188.30 o 
   3  10  24       69.19       95.12    175.82 o 
   4  10  24       26.37      297.21    214.73 o 
   1  11  24       39.97      -39.06     56.98 o 
   2  11  24       35.95        8.30     54.76 o 
   3  11  24       92.89      178.70    158.53 o 
   0  12  24     1891.32     1935.45    479.90 o 
   1  12  24     1476.89     1522.42    306.48 o 
   2  12  24     3020.01     2589.73    382.62 o 
   1   1  25      159.89      173.62     32.07 o 
   2   1  25      302.16      531.92    165.78 o 
   3   1  25     1223.20      955.59    257.96 o 
   4   1  25      446.56      418.35    176.54 o 
   5   1  25       17.59      -32.83     73.68 o 
   6   1  25      625.55      638.10    245.71 o 
   7   1  25       28.76       79.78    109.53 o 
   0   2  25    17818.97    18731.79    888.46 o 
   1   2  25     1045.57     1147.70    128.38 o 
   2   2  25    10500.60     9654.98    602.23 o 
   3   2  25     1720.79     1747.13    263.63 o 
   4   2  25     3885.65     4400.66    475.58 o 
   5   2  25      215.75      164.07     91.91 o 
   6   2  25     2175.69     2288.18    351.67 o 
   7   2  25      247.03      155.93     97.28 o 
   1   3  25      150.53      214.01     57.95 o 
   2   3  25     3065.20     2932.00    237.36 o 
   3   3  25     2693.28     2372.58    304.61 o 
   4   3  25     5046.84     5125.51    467.11 o 
   5   3  25      357.51      419.03    146.30 o 
   6   3  25     4742.10     5063.30   1091.66 o 
   7   3  25       26.83      -73.77    104.24 o 
   0   4  25    22810.55    22321.02    870.49 o 
   1   4  25     1550.47     1649.11    171.95 o 
   2   4  25    12950.26    12893.02    520.31 o 
   3   4  25      633.05      596.12    172.91 o 
   4   4  25     8776.24     8733.60    617.80 o 
   5   4  25        2.39      139.16    102.59 o 
   6   4  25     3231.69     3756.99    462.61 o 
   7   4  25        5.13      215.53    116.24 o 
   1   5  25      401.49      243.25     70.38 o 
   2   5  25     2271.30     2406.97    232.85 o 
   3   5  25        5.98       16.79    116.73 o 
   4   5  25     1500.04     1525.27    261.82 o 
   5   5  25        2.50      -28.40     65.57 o 
   6   5  25     1875.19     1904.65    319.74 o 
   7   5  25      118.74       90.01    108.09 o 
   0   6  25      484.23      739.31    262.29 o 
   1   6  25      238.18      636.48    137.40 o 
   2   6  25      479.76     1040.44    183.25 o 
   3   6  25       37.05       24.40    186.63 o 
   4   6  25      192.68      462.76    168.66 o 
   5   6  25      241.61      139.58    104.51 o 
   6   6  25       19.84      131.14    138.35 o 
   1   7  25      606.32      715.29    135.22 o 
   2   7  25      664.51      694.89    132.05 o 
   3   7  25       33.79       12.52     95.84 o 
   4   7  25      631.53      621.13    246.44 o 
   5   7  25       71.41      366.05    190.23 o 
   6   7  25      897.98     1079.41    367.49 o 
   0   8  25     7208.40     7769.40    559.91 o 
   1   8  25      203.74      291.30     93.75 o 
   2   8  25     6707.75     7303.30    564.95 o 
   3   8  25      170.45      263.73    181.58 o 
   4   8  25     2591.20     2648.82    538.99 o 
   5   8  25       82.56      118.17    113.85 o 
   1   9  25        0.06       25.79     82.85 o 
   2   9  25      485.97      445.22    132.33 o 
   3   9  25        2.03       64.85     51.88 o 
   4   9  25     2025.77     1799.98    435.22 o 
   5   9  25       55.69      -22.46     59.53 o 
   0  10  25     7707.02     7773.51    906.48 o 
   1  10  25        6.05      289.67    172.94 o 
   2  10  25     5994.94     5966.68    531.67 o 
   3  10  25        4.06      -64.85    152.76 o 
   4  10  25     3285.22     3463.83    442.22 o 
   1  11  25       54.99       38.96     98.00 o 
   2  11  25      209.08      244.54    129.70 o 
   3  11  25      234.41      243.55    207.52 o 
   0  12  25       11.03      162.85    177.26 o 
   1  12  25      278.23      637.28    196.46 o 
   0   0  26    15463.96    13762.90    982.86 o 
   1   0  26    12568.32    11050.54    629.23 o 
   2   0  26    15671.04    16354.07   1131.30 o 
   3   0  26     3522.26     3331.92    518.81 o 
   4   0  26    14045.45    12967.39   1082.30 o 
   5   0  26     5542.76     5374.01    714.81 o 
   6   0  26       94.11      475.58    197.44 o 
   7   0  26     1972.96     1611.20    451.08 o 
   1   1  26      426.94      302.95     79.16 o 
   2   1  26       39.81       59.01    118.17 o 
   3   1  26        7.68      139.17     89.55 o 
   4   1  26     3137.28     4244.81    431.52 o 
   5   1  26      241.52      297.38    137.07 o 
   6   1  26     3063.93     3182.44    409.31 o 
   7   1  26     1844.58     1772.90    389.11 o 
   0   2  26     3041.96     3615.76    368.20 o 
   1   2  26     1891.15     2686.93    201.46 o 
   2   2  26     2160.26     2037.02    440.99 o 
   3   2  26      278.54      463.23    169.08 o 
   4   2  26     4249.68     4799.53    462.37 o 
   5   2  26      650.34      873.20    213.57 o 
   6   2  26      380.41      441.40    165.69 o 
   7   2  26       12.42       49.06    101.43 o 
   1   3  26     1064.66      983.60    117.41 o 
   2   3  26       70.93       -0.34     89.16 o 
   3   3  26     1353.80     1591.09    286.15 o 
   4   3  26       50.00       10.09     54.76 o 
   5   3  26        0.01      199.95    132.24 o 
   6   3  26      113.31      321.84    176.96 o 
   7   3  26       48.09      199.33    103.44 o 
   0   4  26      227.68     1122.23    231.86 o 
   1   4  26      783.07      964.03    140.36 o 
   2   4  26     5215.58     5586.70    350.83 o 
   3   4  26       25.10      350.18    171.22 o 
   4   4  26      184.43      341.07    196.72 o 
   5   4  26      139.87      244.68    107.47 o 
   6   4  26      207.72      419.39    170.53 o 
   7   4  26        0.41      147.82    111.42 o 
   1   5  26       52.38       91.64     46.66 o 
   2   5  26      123.29      250.07     66.06 o 
   3   5  26      896.91      803.14    180.47 o 
   4   5  26     1824.45     1763.37    277.17 o 
   5   5  26     1012.48      916.21    206.04 o 
   6   5  26     1162.04     1300.43    332.18 o 
   0   6  26     5180.23     4836.47    605.28 o 
   1   6  26     3561.95     3788.51    262.00 o 
   2   6  26     5987.65     5739.74    372.70 o 
   3   6  26     7170.08     6662.77    523.62 o 
   4   6  26     3803.48     3614.60    398.87 o 
   5   6  26     1434.40     1456.76    262.11 o 
   6   6  26     1827.85     2099.74    501.52 o 
   1   7  26     1114.88     1026.23    162.06 o 
   2   7  26      501.62      570.43    127.65 o 
   3   7  26      622.11      739.75    267.33 o 
   4   7  26     1499.85     1310.00    367.49 o 
   5   7  26      748.47      449.64    233.46 o 
   6   7  26     1020.38      837.30    328.58 o 
   0   8  26     6154.47     6752.32    648.51 o 
   1   8  26     1885.62     2286.37    249.73 o 
   2   8  26     6171.64     6111.21    514.79 o 
   3   8  26     1011.16      943.95    315.61 o 
   4   8  26      888.34      536.10    240.67 o 
   5   8  26      484.01      612.48    262.29 o 
   1   9  26      116.50       41.44     39.07 o 
   2   9  26       18.08      -71.24     68.91 o 
   3   9  26       18.70      138.35    170.05 o 
   4   9  26       27.20     -110.97    118.17 o 
   5   9  26       16.89     -151.22    446.03 o 
   0  10  26      824.79     1307.11    402.08 o 
   1  10  26      521.82      727.78    312.73 o 
   2  10  26       96.13      245.23     96.26 o 
   3  10  26      599.62      377.58    226.26 o 
   4  10  26       76.55      248.28    154.20 o 
   1  11  26       39.30       23.13     47.94 o 
   2  11  26      107.51       -2.74     47.38 o 
   1   1  27        5.64      -14.28     52.46 o 
   2   1  27       48.85       81.32     61.49 o 
   3   1  27       31.36        4.62    112.41 o 
   4   1  27     1231.83     1097.74    310.57 o 
   5   1  27     2103.92     2269.92    335.72 o 
   6   1  27       86.04       63.40    117.26 o 
   7   1  27      126.82      419.70    253.64 o 
   0   2  27      233.57      405.71    137.60 o 
   1   2  27    16386.49    17872.00    838.09 o 
   2   2  27     2050.02     2043.11    287.85 o 
   3   2  27    10203.92    11588.57    706.61 o 
   4   2  27      517.40      412.01    172.73 o 
   5   2  27     2418.12     2760.39    372.31 o 
   6   2  27        0.43      126.46     64.50 o 
   7   2  27      453.96      314.30    109.17 o 
   1   3  27       84.17      100.91     38.69 o 
   2   3  27      342.21      193.89    202.48 o 
   3   3  27     6180.49     5948.90    507.46 o 
   4   3  27      584.18      454.81    188.07 o 
   5   3  27     6313.90     6345.73    566.47 o 
   6   3  27      791.06      504.60    169.49 o 
   7   3  27     2186.37     2450.70    386.75 o 
   0   4  27        5.55       35.31     42.51 o 
   1   4  27     9611.74     8823.71    436.20 o 
   2   4  27      972.45     1179.61    217.05 o 
   3   4  27    16086.92    15479.82    822.70 o 
   4   4  27      713.66      555.54    159.42 o 
   5   4  27     5991.57     5935.51    548.21 o 
   6   4  27       70.09      131.61     95.48 o 
   1   5  27      823.68      670.14    124.18 o 
   2   5  27     1014.87      909.99    145.80 o 
   3   5  27      394.32      269.26    101.90 o 
   4   5  27      398.86      310.16    109.97 o 
   5   5  27     1796.50     1750.90    298.97 o 
   6   5  27       46.65       23.66     70.69 o 
   0   6  27        2.01       37.47    144.11 o 
   1   6  27     3099.04     3327.00    249.75 o 
   2   6  27       20.57      151.08     93.43 o 
   3   6  27      547.91      671.67    259.41 o 
   4   6  27      107.60      212.44    116.49 o 
   5   6  27        2.75     -125.08    131.86 o 
   6   6  27        3.70       53.32    108.09 o 
   1   7  27      294.55      235.87     53.71 o 
   2   7  27        2.41       32.38     49.44 o 
   3   7  27      920.48      715.17    166.96 o 
   4   7  27        0.08      -80.70    121.06 o 
   5   7  27      491.58      175.82    129.70 o 
   0   8  27     1653.63     1930.45    443.87 o 
   1   8  27     5642.63     6126.40    410.43 o 
   2   8  27        4.10       33.60     89.78 o 
   3   8  27     3287.42     3947.28    631.22 o 
   4   8  27      148.27      131.14    105.20 o 
   5   8  27      715.96     1645.78    462.61 o 
   1   9  27      121.10        9.69     36.43 o 
   2   9  27       68.92       75.08     52.87 o 
   3   9  27     1269.26     1624.17    429.46 o 
   4   9  27      129.05     -313.45    208.97 o 
   0  10  27        1.74       33.15     92.23 o 
   1  10  27     7607.58     8175.59    925.21 o 
   2  10  27      220.44      187.33     88.64 o 
   3  10  27     2702.76     2591.17    533.22 o 
   1  11  27       88.51      226.71    112.04 o 
   2  11  27       57.66       64.85     63.41 o 
   0   0  28     6396.79     6169.52    694.63 o 
   1   0  28    14942.56    14314.15    743.69 o 
   2   0  28     2441.88     2000.30    389.11 o 
   3   0  28    10217.60    10485.74    965.56 o 
   4   0  28       37.54      -63.41    129.70 o 
   5   0  28     3697.07     4265.78    654.28 o 
   6   0  28       31.86      165.73    132.58 o 
   7   0  28      168.88      230.58    167.17 o 
   1   1  28       18.71       24.34     44.02 o 
   2   1  28       24.45       35.56     58.86 o 
   3   1  28      712.45      881.71    199.16 o 
   4   1  28      763.91      920.39    220.41 o 
   5   1  28     3996.37     4141.97    466.56 o 
   6   1  28      427.72      420.12    158.18 o 
   7   1  28     3131.61     3530.81    484.94 o 
   0   2  28      949.87     1657.48    287.28 o 
   1   2  28     4043.63     4697.19    357.68 o 
   2   2  28        1.92      378.99    170.34 o 
   3   2  28     4366.98     4867.68    475.34 o 
   4   2  28     3926.90     4312.86    528.90 o 
   5   2  28     1536.28     1522.46    285.31 o 
   6   2  28      305.07      227.03     89.45 o 
   7   2  28      363.16      294.94    137.30 o 
   1   3  28        3.34       -1.02     48.18 o 
   2   3  28     1277.15     1200.14    213.80 o 
   3   3  28      222.24      294.71    168.88 o 
   4   3  28       17.19      -80.32    198.88 o 
   5   3  28        0.43      -35.92     87.19 o 
   6   3  28       19.50       96.12    207.52 o 
   0   4  28        9.18      -23.68     76.81 o 
   1   4  28     7391.71     7398.76    364.16 o 
   2   4  28        1.52       26.97     96.70 o 
   3   4  28     1996.76     2208.36    327.42 o 
   4   4  28      966.96     1065.00    243.70 o 
   5   4  28      265.54      654.42    195.53 o 
   6   4  28      192.48      213.00    114.57 o 
   1   5  28       11.41       -6.75     31.12 o 
   2   5  28      413.31      366.53    117.66 o 
   3   5  28      760.54      769.26    191.67 o 
   4   5  28     1722.42     1446.83    385.51 o 
   5   5  28     1325.92     1273.88    265.17 o 
   6   5  28      186.83      245.88    121.78 o 
   0   6  28        5.97        4.32    108.09 o 
   1   6  28     3639.54     3625.03    264.11 o 
   2   6  28     3971.21     3703.08    309.44 o 
   3   6  28     5243.47     5159.53    478.37 o 
   4   6  28      400.08      333.46    180.86 o 
   5   6  28     2270.51     2223.35    334.02 o 
   6   6  28      295.88      487.11    266.61 o 
   1   7  28        1.65       19.89     43.52 o 
   2   7  28      145.31       42.66     40.90 o 
   3   7  28      590.96      496.52    202.48 o 
   4   7  28      152.10      -15.85     99.44 o 
   5   7  28     1093.82     1138.50    370.37 o 
   0   8  28     2992.55     3174.46    370.11 o 
   1   8  28     3065.20     3612.26    324.51 o 
   2   8  28      691.41     1022.08    223.02 o 
   3   8  28     4555.48     4578.50    701.84 o 
   4   8  28       99.74      -82.15     74.94 o 
   5   8  28     1056.88     1650.11    462.61 o 
   1   9  28      116.99      124.14     59.72 o 
   2   9  28       20.25       73.67     51.85 o 
   3   9  28      207.74      407.84    206.08 o 
   4   9  28        6.39      -70.62    102.32 o 
   0  10  28      176.25      224.82    168.61 o 
   1  10  28      401.76      569.51    184.05 o 
   2  10  28       89.90      266.17    124.93 o 
   3  10  28      271.89      334.34    191.67 o 
   1  11  28       59.64       57.23     78.17 o 
   1   1  29       23.03       30.24     47.03 o 
   2   1  29      303.17      182.13     63.67 o 
   3   1  29     1326.78     1253.82    237.12 o 
   4   1  29      510.30      265.18    265.17 o 
   5   1  29      193.95      353.06    163.10 o 
   6   1  29     1588.44     1814.08    331.70 o 
   0   2  29    15959.67    15051.87    777.51 o 
   1   2  29     2453.95     2437.16    258.50 o 
   2   2  29     9154.44     8761.98    616.63 o 
   3   2  29     2169.25     2156.05    323.41 o 
   4   2  29     3429.67     3661.07    438.63 o 
   5   2  29     1148.51     1336.34    274.39 o 
   6   2  29      835.79      652.13    190.00 o 
   1   3  29      872.37      840.20    152.24 o 
   2   3  29       25.25       -0.88     71.21 o 
   3   3  29     1274.49     1222.55    242.37 o 
   4   3  29     1992.01     1867.24    307.56 o 
   5   3  29     1838.21     1794.36    303.68 o 
   6   3  29     1991.05     2049.00    352.87 o 
   0   4  29     2932.86     3361.39    460.44 o 
   1   4  29     6660.87     6697.41    430.17 o 
   2   4  29     4630.36     4451.63    470.53 o 
   3   4  29     4126.57     4432.31    449.61 o 
   4   4  29     3792.72     3774.17    559.88 o 
   5   4  29      746.95     1013.10    241.88 o 
   6   4  29      907.82      658.85    177.19 o 
   1   5  29      668.26      563.78     92.62 o 
   2   5  29      227.54      237.99    135.99 o 
   3   5  29      404.11      275.03    149.88 o 
   4   5  29      325.32      338.65    153.48 o 
   5   5  29      395.48      351.63    133.31 o 
   6   5  29      454.31      382.33    142.89 o 
   0   6  29      894.18     1848.98    451.08 o 
   1   6  29      299.36      303.74     92.24 o 
   2   6  29      827.82     1259.80    279.05 o 
   3   6  29      301.27      448.70    161.68 o 
   4   6  29      761.56      641.36    189.53 o 
   5   6  29       52.52      -98.16     95.92 o 
   1   7  29      300.55      140.67     51.53 o 
   2   7  29      503.30      510.49    129.96 o 
   3   7  29      111.24      152.45     91.25 o 
   4   7  29       64.95       31.71     83.59 o 
   5   7  29        0.44       74.94     76.38 o 
   0   8  29      419.18      699.32    186.83 o 
   1   8  29     1022.33     1302.19    220.99 o 
   2   8  29     3181.42     2985.83    373.02 o 
   3   8  29       41.82      113.85    174.38 o 
   4   8  29     1582.77     2398.06    540.43 o 
   1   9  29      785.08      563.80    165.01 o 
   2   9  29       95.79     -136.02     90.68 o 
   3   9  29      275.52      393.43    196.00 o 
   0  10  29     5762.01     5861.12    804.16 o 
   1  10  29     1152.14     1253.82    267.46 o 
   2  10  29     3218.14     2804.49    387.52 o 
   0   0  30    21183.17    19776.78   1273.97 o 
   1   0  30      183.60      116.65     44.32 o 
   2   0  30    17761.52    16025.49   1204.79 o 
   3   0  30      138.06      158.53    136.91 o 
   4   0  30     6594.97     6735.89    809.92 o 
   5   0  30      190.09      321.37    315.61 o 
   6   0  30     4506.52     4873.94    769.57 o 
   1   1  30        4.37       27.79     36.18 o 
   2   1  30      644.37      549.59    249.32 o 
   3   1  30        1.63       40.55     84.21 o 
   4   1  30     4776.67     4394.17    476.75 o 
   5   1  30      193.18      114.58    113.85 o 
   6   1  30     3185.71     3781.63    689.59 o 
   0   2  30     1206.02     2375.09    338.88 o 
   1   2  30       26.72      423.29    137.00 o 
   2   2  30     6166.45     5767.25    876.93 o 
   3   2  30      127.83       61.93     80.70 o 
   4   2  30     2840.94     2947.21    390.83 o 
   5   2  30      260.96      264.39    123.63 o 
   6   2  30      494.76      600.85    191.20 o 
   1   3  30       16.31       47.08     50.82 o 
   2   3  30       10.40      -32.10     70.64 o 
   3   3  30      129.03      131.27    105.20 o 
   4   3  30       18.63       12.54     82.06 o 
   5   3  30       64.71      143.04    114.48 o 
   6   3  30        0.63      117.74    117.45 o 
   0   4  30     3606.27     3820.26    409.89 o 
   1   4  30     1031.05     1129.86    184.43 o 
   2   4  30      203.37      453.03    166.87 o 
   3   4  30      235.94      428.70    163.77 o 
   4   4  30      912.23      757.98    200.83 o 
   5   4  30      224.33      394.24    186.98 o 
   6   4  30      286.32      292.80    134.50 o 
   1   5  30        8.51        1.59     33.21 o 
   2   5  30     3221.32     2593.14    341.78 o 
   3   5  30      863.59      978.63    296.87 o 
   4   5  30     1818.59     1688.74    291.66 o 
   5   5  30       17.22       34.71    147.72 o 
   0   6  30    15506.02    13255.62   1099.59 o 
   1   6  30      238.17      195.67     56.56 o 
   2   6  30    10178.12    10067.61    672.36 o 
   3   6  30      151.62      238.76    132.14 o 
   4   6  30     5688.77     5985.43    556.92 o 
   5   6  30        2.37      -35.24     49.04 o 
   1   7  30        0.01      -43.05     59.24 o 
   2   7  30      329.69      267.76    120.50 o 
   3   7  30       20.46      -67.21    108.09 o 
   4   7  30     1193.72     1209.12    381.90 o 
   5   7  30        2.93      226.26     82.15 o 
   0   8  30     1958.89     2412.60    334.66 o 
   1   8  30      141.90       67.94     40.47 o 
   2   8  30     2224.87     1843.22    449.64 o 
   3   8  30       91.05       36.03     77.82 o 
   4   8  30     1616.57     1833.13    482.78 o 
   1   9  30      124.48       72.87     60.62 o 
   2   9  30       57.11       -0.50     52.87 o 
   3   9  30       95.12       47.56    141.23 o 
   0  10  30       23.03      353.08    226.26 o 
   1  10  30        0.56       15.03     64.85 o 
   1   1  31       80.61       47.63     33.90 o 
   2   1  31      360.41      388.96    126.48 o 
   3   1  31        1.34       -7.69     50.27 o 
   4   1  31     1821.88     2117.90    456.12 o 
   5   1  31     1400.70     1477.20    297.51 o 
   6   1  31      158.64      253.96    153.05 o 
   0   2  31     3536.49     3462.27    386.72 o 
   1   2  31     5902.24     5619.14    405.46 o 
   2   2  31     3433.77     3612.23    410.99 o 
   3   2  31     1825.01     1773.39    297.55 o 
   4   2  31     2544.77     2552.66    369.84 o 
   5   2  31     1807.59     1982.36    344.45 o 
   6   2  31      894.36      814.28    230.01 o 
   1   3  31        2.41       61.02     55.40 o 
   2   3  31       23.23       32.37     72.61 o 
   3   3  31     1526.10     1382.30    251.40 o 
   4   3  31      360.34      443.14    164.48 o 
   5   3  31      757.93      892.79    211.53 o 
   6   3  31     2333.55     2471.79    386.15 o 
   0   4  31     5570.89     5912.87    511.85 o 
   1   4  31     2050.43     2153.67    256.61 o 
   2   4  31     4224.82     3906.84    425.18 o 
   3   4  31     4118.34     3898.03    437.17 o 
   4   4  31     1710.49     2048.78    319.47 o 
   5   4  31     1922.30     1888.36    329.79 o 
   1   5  31       10.29      -93.80     76.18 o 
   2   5  31      485.00      538.44    162.89 o 
   3   5  31        4.99      -45.99    173.66 o 
   4   5  31      507.06      550.14    172.62 o 
   5   5  31      212.27      166.19    157.80 o 
   0   6  31       33.58      584.58    196.32 o 
   1   6  31       33.03      149.64    108.98 o 
   2   6  31        1.29      187.17    133.98 o 
   3   6  31      176.93      513.58    211.89 o 
   4   6  31      257.49      504.92    179.46 o 
   5   6  31       20.86       54.76     95.12 o 
   1   7  31      570.17      578.76    166.59 o 
   2   7  31       12.75      144.92     65.39 o 
   3   7  31      110.11       28.71     92.95 o 
   4   7  31      132.99       95.12    138.35 o 
   0   8  31     1749.45     1775.87    293.93 o 
   1   8  31      731.71      884.27    167.58 o 
   2   8  31     1822.97     2166.03    484.22 o 
   3   8  31      527.25      743.63    304.08 o 
   1   9  31        5.94      -41.40     95.12 o 
   2   9  31     1049.95      909.36    315.61 o 
   0  10  31     1978.95     1919.60    474.14 o 
   0   0  32     1036.86     1331.61    363.17 o 
   1   0  32     8632.47     8408.12    621.60 o 
   2   0  32       16.93      -70.62     93.67 o 
   3   0  32     8100.18     8329.79    925.21 o 
   4   0  32      182.45      350.20    210.41 o 
   5   0  32     2839.15     2768.43    559.16 o 
   6   0  32       28.47       89.35     76.38 o 
   1   1  32      100.03       59.26     65.95 o 
   2   1  32      203.38      159.97     55.16 o 
   3   1  32     1290.44     1096.65    224.96 o 
   4   1  32      186.44      267.41    193.83 o 
   5   1  32     2837.31     2713.66    406.30 o 
   6   1  32        0.52      234.97    118.90 o 
   0   2  32     1064.59     1365.44    257.05 o 
   1   2  32     3175.21     3581.62    332.98 o 
   2   2  32     1954.09     1735.85    288.19 o 
   3   2  32     3373.27     3248.63    407.48 o 
   4   2  32      159.66      316.71    137.43 o 
   5   2  32      394.06      562.55    361.73 o 
   6   2  32       62.89       97.47     96.22 o 
   1   3  32      177.31       42.53     67.73 o 
   2   3  32       74.12     -135.23    100.02 o 
   3   3  32       35.57       30.89    110.97 o 
   4   3  32        3.31      -30.79    131.86 o 
   5   3  32        1.48       71.95     78.30 o 
   0   4  32      400.63      448.73    164.45 o 
   1   4  32     2664.41     2824.61    303.45 o 
   2   4  32      442.84      557.06    170.69 o 
   3   4  32      238.05      349.22    164.06 o 
   4   4  32       15.95       37.39     82.82 o 
   5   4  32      211.12      134.26    134.03 o 
   1   5  32        2.65      -11.97     68.00 o 
   2   5  32       73.05       72.06     67.11 o 
   3   5  32      310.18      549.82    163.36 o 
   4   5  32      118.89       94.15     80.31 o 
   5   5  32     1557.57     1545.84    302.08 o 
   0   6  32     3099.73     2700.70    505.84 o 
   1   6  32     9246.45     9059.15    531.31 o 
   2   6  32      789.68      674.27    175.52 o 
   3   6  32     5949.49     5721.60    643.47 o 
   4   6  32      197.06      228.68     66.80 o 
   1   7  32     1761.09     1340.74    259.31 o 
   2   7  32       84.09        8.65     98.30 o 
   3   7  32     1427.66     1282.62    367.49 o 
   4   7  32      216.30       83.59    129.70 o 
   0   8  32       83.41      469.00    165.38 o 
   1   8  32     1031.96     1384.00    261.05 o 
   2   8  32      407.46     1031.86    358.84 o 
   3   8  32     1211.59     1072.21    389.11 o 
   1   9  32       10.09       79.26     99.44 o 
   2   9  32      149.50      360.29    221.94 o 
   1   1  33       45.99       83.39     62.71 o 
   2   1  33       16.78       14.29     68.52 o 
   3   1  33      480.92      306.24    196.72 o 
   4   1  33        5.56      154.18    131.81 o 
   5   1  33     1128.71     1410.28    304.65 o 
   0   2  33     1058.98     1246.83    323.54 o 
   1   2  33     4955.77     4745.83    390.71 o 
   2   2  33     1282.99     1099.36    236.98 o 
   3   2  33     2876.91     2774.35    385.43 o 
   4   2  33      503.36      418.84    149.18 o 
   5   2  33     3626.29     4330.08    511.94 o 
   1   3  33      912.34      858.63    170.83 o 
   2   3  33       11.48       22.58     82.03 o 
   3   3  33     1612.65     1780.90    308.56 o 
   4   3  33     1300.90     1164.86    260.15 o 
   5   3  33     1589.89     1771.38    324.40 o 
   0   4  33     2072.75     2039.21    449.64 o 
   1   4  33     7549.82     7134.37    480.14 o 
   2   4  33     2334.01     2198.04    326.51 o 
   3   4  33     5959.44     5989.96    557.77 o 
   4   4  33     1457.99     1532.78    294.04 o 
   5   4  33     1194.24     1221.82    271.89 o 
   1   5  33       33.13      -61.28     79.63 o 
   2   5  33       36.15       48.20    185.91 o 
   3   5  33      253.29      213.78    228.42 o 
   4   5  33       69.99      -10.84    155.64 o 
   0   6  33       40.07      168.61    171.50 o 
   1   6  33      860.08      979.92    247.98 o 
   2   6  33      122.85      233.59    154.92 o 
   3   6  33      236.17      376.02    159.36 o 
   4   6  33        8.11        4.61     59.78 o 
   1   7  33      131.14      112.12     93.53 o 
   2   7  33       99.04      121.70     80.65 o 
   3   7  33      146.75      110.97     86.47 o 
   0   8  33      567.57      778.22    286.79 o 
   1   8  33     1981.25     1750.05    302.08 o 
   2   8  33      889.75     1085.18    347.31 o 
   0   0  34     3475.59     3264.18    566.37 o 
   1   0  34     2508.51     2558.37    354.14 o 
   2   0  34     2440.44     2011.83    448.19 o 
   3   0  34      367.88      115.29     86.47 o 
   4   0  34     3897.02     3477.47    641.31 o 
   5   0  34     1031.32     1291.26    407.84 o 
   1   1  34      154.19      120.97     78.87 o 
   2   1  34      268.54      185.43     55.36 o 
   3   1  34      222.94       49.06     77.59 o 
   4   1  34     1272.15     1116.75    247.84 o 
   5   1  34      226.40      381.98    187.10 o 
   0   2  34     3084.82     2977.44    393.35 o 
   1   2  34     1161.69     1322.05    213.39 o 
   2   2  34     2160.22     1748.40    303.59 o 
   3   2  34      326.33      338.39    115.43 o 
   4   2  34     1593.86     1500.90    290.83 o 
   5   2  34       44.81      -44.84     48.88 o 
   1   3  34        5.37       31.50     40.31 o 
   2   3  34        1.56      -27.66    123.71 o 
   3   3  34       51.81      148.07    106.46 o 
   4   3  34       30.54       -7.88    199.60 o 
   5   3  34       11.47       48.59     66.46 o 
   0   4  34     1516.49     2311.59    517.37 o 
   1   4  34      836.03     1152.53    198.64 o 
   2   4  34      736.71     1011.78    261.68 o 
   3   4  34       23.63      -97.22    105.25 o 
   4   4  34      559.42      637.05    202.80 o 
   1   5  34       12.37      -25.29     59.80 o 
   2   5  34      181.20       77.99     74.94 o 
   3   5  34        0.92      -21.88     98.00 o 
   4   5  34      507.36      382.78    137.26 o 
   0   6  34     1805.66     1644.34    410.73 o 
   1   6  34     1756.08     1859.30    310.09 o 
   2   6  34     3492.06     3269.79    409.56 o 
   3   6  34      613.56      713.66    257.96 o 
   1   7  34      128.01      157.28     98.70 o 
   2   7  34      205.89      289.11    116.86 o 
   3   7  34      534.38      220.49    119.61 o 
   0   8  34     1904.15     2105.51    461.17 o 
   1   8  34      470.51      740.19    206.80 o 
   1   1  35      142.89      179.09     80.93 o 
   2   1  35      285.19      138.61    135.47 o 
   3   1  35       38.19       74.00    121.78 o 
   4   1  35      499.77      653.26    316.33 o 
   5   1  35       26.79      345.50    194.13 o 
   0   2  35     7722.93     7686.60    624.67 o 
   1   2  35       54.86      132.79     84.96 o 
   2   2  35     3380.48     3386.49    422.67 o 
   3   2  35       46.21      -51.31     66.01 o 
   4   2  35     1382.07     1524.17    294.63 o 
   1   3  35      311.68      187.72     76.37 o 
   2   3  35      627.23      466.32    167.99 o 
   3   3  35       37.77     -143.44    126.84 o 
   4   3  35     1039.24     1122.25    250.33 o 
   0   4  35    10631.97     9468.29    988.62 o 
   1   4  35      137.47      101.37     57.51 o 
   2   4  35     7010.96     6695.12    698.95 o 
   3   4  35       30.17      -34.09     90.60 o 
   4   4  35     1972.02     2061.32    344.15 o 
   1   5  35        0.88        6.33     90.56 o 
   2   5  35      365.41      283.82    106.58 o 
   3   5  35        0.01        0.36     76.23 o 
   0   6  35       62.19      132.58    187.35 o 
   1   6  35      268.42      715.88    217.35 o 
   2   6  35      367.06      357.16    160.87 o 
   3   6  35       56.96       76.28    141.23 o 
   1   7  35       37.59       40.18     59.81 o 
   2   7  35       21.77      -20.78    153.48 o 
   0   0  36    11287.12     8955.25    974.21 o 
   1   0  36     4874.17     4980.58    719.13 o 
   2   0  36     2815.48     3040.81    576.46 o 
   3   0  36     1643.45     2203.50    507.28 o 
   4   0  36     2702.85     2635.85    551.96 o 
   1   1  36      377.10      360.01    118.28 o 
   2   1  36      609.95      458.62    163.72 o 
   3   1  36      458.87      372.09    142.13 o 
   4   1  36      828.26      506.12    165.77 o 
   0   2  36      361.51      769.28    222.91 o 
   1   2  36      824.55      816.03    178.93 o 
   2   2  36      973.63      859.72    232.77 o 
   3   2  36      602.71      521.90    159.10 o 
   4   2  36      419.94      323.82    149.16 o 
   1   3  36        8.93        8.09     57.28 o 
   2   3  36       31.55        7.21     60.90 o 
   3   3  36        8.09      -57.29    268.05 o 
   4   3  36      257.84       99.77     71.93 o 
   0   4  36       14.28      389.11    281.02 o 
   1   4  36      106.68      142.02    100.36 o 
   2   4  36      394.55      480.81    165.08 o 
   3   4  36      141.65      189.72    163.95 o 
   1   5  36        5.61      141.09     67.47 o 
   2   5  36      181.89      134.71    196.00 o 
   3   5  36      214.90      243.62    109.33 o 
   0   6  36     2125.35     1467.08    394.87 o 
   1   6  36     3150.11     2724.35    390.75 o 
   2   6  36     1704.31     1694.62    300.60 o 
   1   7  36      139.43      170.34    182.30 o 
   1   1  37       62.29       56.11     71.31 o 
   2   1  37       93.38       38.03     97.28 o 
   3   1  37      563.88      205.22    159.25 o 
   4   1  37        4.28       -5.64     93.47 o 
   0   2  37      426.96      505.82    169.25 o 
   1   2  37     3380.71     3357.63    352.31 o 
   2   2  37       94.60      197.27     97.05 o 
   3   2  37     2104.05     1858.73    332.18 o 
   1   3  37      146.31      112.60     54.31 o 
   2   3  37       40.71       57.92    215.45 o 
   3   3  37      658.52      437.76    170.05 o 
   0   4  37      351.40      671.57    292.55 o 
   1   4  37     4419.17     3893.30    382.00 o 
   2   4  37      325.42      383.43    148.29 o 
   3   4  37     2515.47     2783.60    727.06 o 
   1   5  37        3.37       11.31     64.76 o 
   2   5  37       74.79      -22.85     56.69 o 
   0   6  37      277.58      183.02    161.41 o 
   1   6  37      201.99      423.52    184.95 o 
   0   0  38       20.32       80.70    142.67 o 
   1   0  38     7105.04     8060.30    958.36 o 
   2   0  38      447.27      338.67    175.82 o 
   3   0  38     2766.88     2452.82    550.52 o 
   1   1  38       97.77      127.30    148.44 o 
   2   1  38      165.26       -3.22     57.85 o 
   3   1  38      491.10      289.80    133.17 o 
   0   2  38      785.20     1067.30    328.58 o 
   1   2  38     1787.57     1711.87    257.06 o 
   2   2  38      223.82      251.64    149.88 o 
   3   2  38      761.55      920.95    230.25 o 
   1   3  38       43.09       67.45     55.80 o 
   2   3  38       39.91        7.60    219.77 o 
   3   3  38      111.59       67.93    175.10 o 
   0   4  38      152.42      410.73    260.85 o 
   1   4  38      737.84      807.60    216.17 o 
   2   4  38       35.24      116.42    192.39 o 
   1   5  38        0.40       16.17     57.11 o 
   1   1  39        4.41       93.25     86.17 o 
   2   1  39        3.96       -8.76    119.61 o 
   0   2  39     3197.24     2969.41    419.84 o 
   1   2  39     1003.35      879.59    238.97 o 
   2   2  39     3034.20     2480.14    392.31 o 
   1   3  39       42.39      -52.13     93.35 o 
   2   3  39      443.39      324.96    152.32 o 
   0   4  39     3234.30     2991.81    596.63 o 
   1   4  39      275.70      365.38    117.57 o 
   0   0  40     4201.73     4572.74    742.19 o 
   1   0  40       23.17     -115.29    196.00 o 
   1   1  40        4.17       21.75     73.24 o 
   0   2  40      873.22     1223.35    280.63 o 
   1   2  40       11.42       68.00    116.25 o 
                                                 
